# Supplementary material for: Unveiling the dynamic coupling and driving mechanisms among digital infrastructure, economic resilience and carbon productivity
Source: PLoS One. 2025 Oct 27;20(10):e0333309. doi: 10.1371/journal.pone.0333309 (PMC12558543; doi:10.1371/journal.pone.0333309)
Supplement: S1 Dataset — (XLSX) [file pone.0333309.s001.xlsx]

## Sheet: Digital infrastructure
		Information infrastructure																					Convergence infrastructure															Innovation infrastructure
City	Year	Number of domain names	Number of web pages	Internet broadband access port	Mobile internet users	Number of computers in use at the end of the period	Computers per 100 population	Number of websites owned by enterprises	Number of enterprises with e-commerce trading activities	Local exchange capac	Mobile switch capacityity	Cell phone base station	Fiber optic line length	Cell phone penetration rate	Average population served per outlet for postal communications	Total length of cable radio and television transmission trunk networks	Actual number of cable broadcast television subscribers	Postal business outlets	Mailboxes	Rural delivery routes	City delivery routes	Total length of postal routes	Railroad mileage	Miles of high-speed graded roads	Total length of routes operated by public trolley buses	Miles of rail transit in operation	Public buses per 10,000 population	Health care institutions	Number of general higher education institutions	Public library	Public library holdings per capita	Electricity consumption by region	Revenue from software operations	Enterprise e-commerce sales	Enterprise e-commerce purchases	Total postal and telecommunication operations	Total telecommunication services	Full-time equivalent of R&D personnel	R&D funding	Number of R&D projects	Number of patent applications	Number of patents granted
Beijing	2013	185.7	3.77315e+06	1118.35	2670.9	3162341	57	20525	2576	1683.3	4820	6.2	219961	159.53	0.55	21.97	636.91	3838	6498	18639	43076	228443	1276.7	923	19688	465	18.95	9683	89	24	0.98	913	4210.63	7467.6	4877.7	757.04	594	242175	11850469	10037	123336	62671
Tianjin	2013	11.5	725108	429.7	733.3	795258	27	9147	924	694.6	2355	2.5	130252	89.88	1.03	0.69	292.29	1423	3736	19009	15899	448060	963.4	1103	13460	143	11.77	4689	55	31	1	774	711.392	1053.7	930.8	213.08	183.78	100219	4280921	12904	60915	24856
Hebei	2013	25.3	543080	1980.35	3686.1	932566	16	12779	682	1567.1	11258.8	9.1	808205	81.91	2.19	17.56	865.82	3349	4314	182970	56743	57874	6255.5	5619	19647	0	11.34	78485	125	173	0.26	3251	134.226	1166	809.3	728.72	651.66	89546	2818551	7618	27619	18186
Shanxi	2013	8.2	412508	867.1	1768.9	551072	16	5710	233	967.8	5255.8	7.4	599865	85.55	1.12	10.07	498.9	3228	2373	122559	36458	73422	3786.4	5011	14655	0	8.85	40281	88	127	0.4	1832	27.7592	315.3	295.9	392.27	358.16	49035	1549799	2885	18859	8565
Inner Mongolia	2013	4.6	22709.6	644.3	1562.9	396768	17	4852	205	833	6136.3	4.9	352845	107.73	0.93	3.76	317.95	2682	2361	109302	41590	98198	10203.3	4080	11123	0	9.01	23257	46	116	0.53	2182	27.8411	212.7	86.2	311.23	293.71	37280	1171877	2133	6388	3836
Liaoning	2013	22.3	228211	1675.5	2654	1172900	16	16012	766	2041.5	6258.7	8.4	522757	104.41	1.18	12.91	995.54	3722	5315	114386	53791	184995	5104.4	4023	22074	141	11.79	35612	114	129	0.76	2008	2779.5	1327.6	848.5	582.21	532.06	94885	4459322	7813	45996	21656
Jilin	2013	7.6	105091	720.8	1551.9	421497	17	5089	195	877.6	3814	4.3	265265	86.22	1.2	9.94	556.48	2290	4123	97658	30973	251159	4397.2	2299	12855	55	10.32	19913	57	66	0.58	654	319.574	159.6	100.4	295.46	269.63	48008	1196882	6421	10751	6219
Heilongjiang	2013	85.7	6482.1	907.85	1890.3	447855	19	4374	173	1344.5	5388.7	5.5	434223	78.76	1.45	18.1	703.87	2645	3411	124453	44781	140651	6021.8	4084	14982	17	12.78	21369	84	107	0.48	845	118.216	364.4	612.6	377.34	338.16	62660	1647838	4307	32264	19819
Shanghai	2013	78.3	921223	1448	2427.9	2693628	41	24234	1959	1360.4	3923	4.7	317956	132.52	0.53	4.34	681.76	4569	3210	22405	61253	153496	465	815	23824	567	12.25	4929	68	25	3	1411	2538.99	4422.6	2339.8	791.82	533.16	165755	7767847	13441	86450	48680
Jiangsu	2013	64.9	1.25948e+06	3197.85	6028.9	3911073	17	76060	5848	3358	10356.5	16	1735687	100.03	0.89	34.37	2249.44	8913	7530	261629	91543	197750	2599.7	4443	50742	134	15.08	30998	156	113	0.73	4957	5177.27	7173.1	3458.8	1402.8	1133.21	466159	14874466	48530	504500	239645
Zhejiang	2013	69.1	2.1266e+06	2441.5	5099.7	2958685	18	48764	8713	2612.8	10807.2	17.4	1156446	128.62	0.78	26.25	1449.05	7035	26870	179220	79242	228317	2044.5	3787	43749	48	15.46	30063	97	98	0.94	3453	1898.84	4305.2	1620	1283.52	955.58	311042	8172675	42158	294014	202350
Anhui	2013	21.2	129683	1119.75	2408.4	985907	16	20300	1506	828	7561.9	7.4	710745	65.65	1.5	5.01	708.26	4031	4641	144838	42612	428691	3513.1	3521	11068	0	11.6	24645	111	107	0.29	1528	99.5709	1355.1	1051	533.98	476.44	119342	3520833	14394	93353	48849
Fujian	2013	66.1	90848.3	1529.25	2820	1261514	15	19025	1937	1548	7726	9.8	654370	114.02	0.88	8.87	691.53	4275	9901	91687	32268	104462	2747.8	3935	17030	0	13.33	28175	86	91	0.65	1701	1014.01	1710.5	709.8	738.45	624.34	122544	3140589	10426	53701	37511
Jiangxi	2013	9.6	265168	847.2	1729.7	509018	12	8805	494	837.5	4088.4	7.6	478613	62.07	1.18	11.55	595.19	3845	3197	99768	28815	182600	3084.3	4303	11291	0	8.56	38902	81	114	0.44	947	65.0215	739.5	437.9	379.23	338.29	43512	1354972	4288	16938	9970
Shandong	2013	432.4	535263	2547	5158.1	2253930	15	39760	3685	2762.8	11424.4	14.3	811453	85.62	1.48	30.22	1870.15	6567	6155	272355	89901	81476	4288.1	4994	51412	0	13.17	75426	174	153	0.45	4083	2264.05	4111.4	3527.7	1063.83	946.39	279331	11758027	31906	155170	76976
Henan	2013	36.8	445741	1726.05	4041.7	1173632	12	20927	1193	1843.4	8968.1	12.6	838961	76.49	1.67	16.92	1034.36	5626	4525	198258	60285	242453	4890.4	5859	18145	26	9.75	71464	127	157	0.24	2899	193.25	1831.8	861.6	837.83	745.37	152252	3553246	11257	55920	29482
Hubei	2013	21	167300	1144.8	2682.3	1230455	18	19512	1228	1483	7235.2	8.6	660229	76.16	1.12	22.91	1045.31	5194	4091	206146	52144	147995	3929.5	4333	16355	72	11.91	35631	119	112	0.46	1630	709.448	1843.1	946	610.16	536.01	133061	4462043	9522	50816	28760
Hunan	2013	18	53045	1284.25	2943.5	904501	16	14770	1151	1297	7090.9	9.1	792941	68.3	1.05	11.37	841.06	6354	4702	216821	57001	153786	4026.6	5080	13764	0	12.46	62210	109	136	0.34	1423	255.658	1364.9	692.7	595.29	535.02	103414	3270253	8425	41336	24392
Guangdong	2013	355.4	2.54391e+06	3377.9	9854.2	5611448	26	55718	6787	4086.5	21148.1	21.9	1200748	138.16	0.76	21.35	1960	14020	9538	222384	117367	172456	3471.7	5703	88696	437	13.28	47835	142	137	0.57	4830	4906.38	10279.1	7690.8	2768.09	2176.09	501718	14434527	40759	264265	170430
Guangxi	2013	9.2	112996	987.1	2351.8	503282	17	5982	489	1829	4462	7.3	505633	62.2	1.71	7.74	623.44	2764	4364	114296	27047	594990	4013.4	3305	9733	0	9.19	33943	69	112	0.45	1238	75.4924	544.5	250.4	435.26	405.7	40664	1076790	2890	23251	7884
Hainan	2013	13.6	144738	196.4	666.5	146446	34	1904	131	227	1532.4	2.1	105218	95.87	1.02	0.86	110.01	878	663	25182	12908	291560	693.7	757	4022	0	11.97	5011	16	21	0.42	232	15.7958	177.2	70.1	126.42	117.56	6962	148357	769	2359	1331
Chongqing	2013	14	24158.6	806.1	1876.3	760575	17	8713	640	1025.5	3810	5.4	437663	80.16	0.94	15.27	519.53	3170	3016	53431	24440	90861	1680.1	2312	16972	170	6.76	18926	63	43	0.38	813	546.941	999.8	213.7	357.59	318.47	52612	1764911	5794	49036	24828
Sichuan	2013	34	39295.8	1758.35	4703.4	1386034	18	17143	1171	1407.4	14820.6	12.4	1073564	77.5	0.88	36.32	1450.9	9238	8576	180741	39691	154470	3539.4	5046	19927	48	14.22	80037	100	197	0.38	1949	1600.31	925.9	721	842.83	759.54	109708	3999702	10298	82453	46171
Guizhou	2013	4.3	417.1	523.7	1827.3	335967	20	4146	295	919	4954	6.4	498759	76.03	1.14	5.57	394.28	3076	2395	60222	20609	270825	2093.1	3284	5300	0	10.61	29177	43	94	0.33	1126	70.7286	667.5	322.4	331.77	309.13	23888	471850	1717	17405	7915
Yunnan	2013	8.4	275528	702.5	2284.6	531742	21	6373	407	804	5922.6	8.8	538392	72.46	1.41	10.76	520.35	3321	1817	168999	23615	129375	2618.8	3200	15086	40	12.36	24264	54	152	0.38	1460	55.2841	1182.3	503.4	452.75	429.38	28483	798371	1729	11512	6804
Tibet	2013	0.5	140.4	44.55	182.6	17159	22	207	18	133.7	393	0.9	81115	85.13	1.03	0.37	21.52	303	338	105926	5175	275486	531.5	0	963	0	8.43	6725	5	78	0.32	31	0	33.8	19.9	41.74	39.65	1203	23033	20	203	121
Shaanxi	2013	13.2	41175.1	937	2471.4	639118	20	7277	354	1015.3	4961.9	7.7	516241	93.32	1.39	4.42	639.47	2702	2951	124071	28782	52302	4421.1	4363	8738	45	15.85	37137	91	114	0.37	1152	688.31	552.1	293.7	477.84	440.81	93494	3427454	6099	57287	20836
Gansu	2013	2.9	3933.4	452	1578.6	246424	16	3297	203	524.5	2633.8	4.7	389591	76.53	1.27	4.73	207.34	2039	4253	134717	27866	168030	2595.9	2953	4969	0	9.67	26697	41	103	0.47	1073	24.5034	225.1	127.5	238.71	227.33	25047	669194	1731	10976	4737
Qinghai	2013	1.1	9.6	119.9	297.4	93675	23	886	41	145.6	1130	1.3	109343	93.88	0.77	0.59	61.9	748	325	5291	4723	183447	1857.6	1228	1979	0	14.4	6020	9	49	0.66	676	0.89522	35.3	23.8	67.46	64.53	4767	137541	145	1099	502
Ningxia	2013	1.6	948.5	151.2	451.7	128788	20	1628	109	197.1	1158	1.2	74047	95.87	1.03	1.31	89.8	633	497	10404	6263	63879	1289.5	1344	5342	0	13.17	4231	16	26	0.91	811	7.93152	86.3	32.1	80.43	75.71	8234	209042	1073	3230	1211
Xinjiang	2013	4.1	6133	641.2	1223.7	367045	20	2965	176	832.3	5162	5	432625	94.24	0.86	5.48	261.39	2637	1665	56967	25458	45723	4741.3	2728	7583	0	15.54	18663	21	106	0.55	1540	49.652	50.6	187.6	317.07	298.29	15822	454598	1078	8224	4998
Beijing	2014	265.5	5.51615e+06	1159.9	2785.4	3595998	61	20632	4361	1519.7	4910	9.9	241643	189.46	0.52	18.29	551.57	4129	5552	19771	52396	425591	1284.8	982	20249	527	24.84	9638	89	24	1.03	937	4796.58	9012.4	7563.9	889.89	686.67	245384	12687953	9010	138111	74661
Tianjin	2014	15.4	793676	397.7	805.7	866109	30	9708	1275	717.7	2355	3.7	148839	89.12	1.09	0.65	312.68	1386	3636	19382	18712	133348	970.9	1113	14881	147	18.14	4990	55	31	1.05	794	906.884	1946.5	1400.6	243.61	207.53	113335	4646868	15055	63422	26351
Hebei	2014	36	678615	2204.7	4034.1	1040137	17	15709	1250	1511.4	11550.7	12.7	878407	84.36	1.7	17.36	914.4	4339	3798	192081	76230	169077	6252.8	5888	20305	0	11.34	78895	126	172	0.29	3314	149.906	1629.7	1118.4	825.53	728.09	100946	3130881	8714	30000	20132
Shanxi	2014	13.2	453314	996.8	1917.1	649546	18	6619	521	890.7	5021.2	10.9	677419	91.35	0.89	10.21	515.25	4100	1460	123081	39001	55370	4979.5	5011	13658	0	8.85	40777	89	126	0.4	1823	22.7374	506.9	393	431.13	394.57	48955	1521871	2726	15687	8371
Inner Mongolia	2014	6.3	27920.2	739.9	1672.4	447815	20	5574	373	541.3	5885.3	6.7	399841	105.18	0.84	3.65	342.04	2981	2174	115219	45163	199086	10226	4237	11109	0	9.01	23426	47	116	0.58	2417	29.4602	392	214.6	336.04	316.57	36435	1221346	2265	6359	4031
Liaoning	2014	30.3	240855	2083.5	2797.3	1265736	18	18095	1061	2081.3	6406.2	12.7	634592	103.29	1.14	12.98	935.33	3846	4924	116326	55995	295151	5129.6	4172	23462	141	11.79	35441	122	129	0.81	2039	3061.37	1720.2	976.9	647.29	587.8	99586	4351851	8608	37860	19525
Jilin	2014	10.7	130892	806	1646.1	472971	20	5882	265	886.6	3895	6.3	310694	94.91	1.16	9.33	574.78	2369	3962	96668	31684	127662	4520.5	2348	13074	55	10.32	19891	56	66	0.6	668	381.282	545.2	250.1	328.2	297.54	49774	1307243	2264	11933	6696
Heilongjiang	2014	79.1	34804.7	1044	2015.9	480819	22	5412	344	7401.8	7185.2	8.1	498303	90.21	1.21	17.56	764.6	3156	2681	120421	45715	163633	6019.3	4084	17913	17	12.78	21229	80	107	0.45	859	133.308	210.8	644	430.47	385.92	62648	1613469	4324	31856	15412
Shanghai	2014	102.3	1.13104e+06	1404.5	2562.7	3039608	45	24341	3115	1274.5	4228	6.4	407678	135.74	0.54	4.41	687.79	4480	3169	22755	67501	207970	465	825	23897	578	11.97	4984	68	25	3.04	1369	2899.35	12437	6633	906.01	595.48	168173	8619549	13821	81664	50488
Jiangsu	2014	83.6	1.45116e+06	3503.3	6345.4	4302165	19	65351	9013	2784.5	10473.1	25.3	2081008	101.39	0.67	34.94	2291.47	11861	6945	259663	99706	383630	2678	4488	54484	313	15.08	31995	134	114	0.79	5013	6172.59	6234.6	4677.7	1680.33	1321.33	498801	16528208	53117	421907	200032
Zhejiang	2014	91.2	2.66357e+06	2632.6	5362.1	3298509	19	50386	9667	1769.9	11141.2	24.9	1656973	133.82	0.73	27.53	1499.71	7499	27718	182704	87395	501588	2347.2	3884	50186	87	15.46	30358	100	98	1.02	3506	2437.62	4764.1	1770.4	1682.62	1143.87	338398	9078500	45679	261435	188544
Anhui	2014	35.6	155013	1175.7	2668.6	1116202	18	22631	3123	749	7561.9	11.9	817239	69.31	1.52	5.1	769.48	4008	3704	151640	49014	134963	3548.4	3752	12319	0	11.6	24824	110	113	0.29	1585	145.325	2108.4	1377.1	630.02	549.18	129319	3936070	14648	99160	48380
Fujian	2014	90.2	176838	1618.7	2959.9	1445183	17	20576	2928	1246.7	7895	14.6	738003	112.37	0.88	10.29	724.03	4341	9623	93057	36047	192848	2759.1	4053	19675	0	13.33	28030	87	88	0.7	1856	1515.48	2098.9	768.9	856.93	694.26	135866	3550325	10949	58075	37857
Jiangxi	2014	18	307101	975.1	1914.6	629674	14	10788	896	708.9	4085.9	10.1	584039	64.69	1.18	12.26	609.44	3852	3247	99595	31208	85252	3702.3	4484	11718	0	8.56	38873	96	114	0.47	1019	76.1232	983.3	424.6	445.81	394.38	43469	1531114	4385	25594	13831
Shandong	2014	304.2	627575	2949.1	5569.2	2503208	17	44952	4570	2245.8	11824.4	21.4	999449	88.5	1.51	32.48	1889.75	6498	6333	269973	98373	322284	5028.9	5108	59238	0	13.17	77012	177	153	0.46	4223	3088.68	5029.2	3660.5	1212.65	1066.84	286352	13040695	34353	158619	72818
Henan	2014	63.3	510326	2016.4	4483.3	1369883	13	24830	1965	1298.4	11097	18.2	1027113	81.74	1.45	17.76	1030.47	6526	4597	199992	71630	157955	5199.8	5859	20840	26	9.75	71154	130	157	0.25	2920	233.922	2830.4	1357.1	1011.06	894.52	161444	4000099	12635	62434	33366
Hubei	2014	35.5	190176	1266.1	2904.5	1309776	19	22545	2146	1196.4	8255.8	13.1	757282	79.21	1.04	24.47	1056.67	5581	4180	207494	54472	161205	4059.3	5096	18446	95	11.91	36077	119	112	0.49	1657	851.196	2276	1344.9	719.09	620.43	140741	5108973	9955	59050	28290
Hunan	2014	32.5	71291.9	1498.3	3222.6	1009161	17	16923	1854	1057.6	7266.4	13.3	935322	70.15	1.3	12.46	878.03	5190	3443	212111	63146	172200	4550.5	5493	14676	22	12.46	61571	110	136	0.36	1431	301.737	1918.8	1036	744.88	663.67	107432	3679345	9393	44194	26637
Guangdong	2014	390.5	3021830	3597.7	10412.8	6102321	28	61679	8222	3157.6	21418.1	32.7	1345387	139.35	0.74	22.53	2161.86	14476	8154	224371	127187	705444	4027	6266	94131	437	13.28	48085	141	138	0.59	5235	6018.69	12992.6	8623.3	3353.35	2493.54	506862	16054458	42941	278358	179953
Guangxi	2014	26.4	133090	1126.2	2586.5	586603	19	5734	894	1765.3	4623.3	9.9	555157	74.75	1.39	10.98	639.12	3419	4418	113702	33325	234766	4741.5	3722	10699	0	9.19	34667	73	112	0.52	1308	75.6626	701.5	393.3	502.1	465.87	41208	1119033	3260	32298	9664
Hainan	2014	19.6	175663	223.9	700.7	159138	36	2145	327	144.6	1532.4	3	119922	100.44	0.81	0.58	117.8	1109	3270	28330	13936	92629	693.7	757	4758	0	11.97	5075	23	21	0.46	252	17.0294	364.4	198.4	139.43	128.75	7514	169151	934	2416	1597
Chongqing	2014	22.8	56027.7	963.4	2014.1	874314	18	10382	1227	857.3	3887.6	7.4	538637	86.58	0.83	14.77	504.07	3623	2242	58016	25394	149337	1781.2	2401	11989	202	11.18	18767	63	43	0.42	867	706.236	2302.1	484.4	417.9	370.88	58354	2018528	7879	55298	24312
Sichuan	2014	67.1	80618.3	2200.4	5030	1600213	20	20206	2198	1159.8	15269.3	17.8	1343113	81.18	0.76	46.61	1471.09	10767	9339	177035	48212	251631	3976	5506	20824	59	14.22	81070	105	198	0.39	2015	1895.57	1562.9	1120.6	1026.97	909.59	119676	4493285	11027	91167	47120
Guizhou	2014	8.6	2002.1	580.6	2004.8	397198	22	5462	559	746.7	4928	8.5	461266	82.25	1.01	16.43	386.18	3461	2400	67892	23184	99562	2373.1	4007	6269	0	10.61	28995	44	95	0.35	1174	88.5739	860.5	436.8	381.67	353.92	23969	554795	1682	22467	10107
Yunnan	2014	11.2	295018	741.3	2459.2	585696	24	7081	785	735	5894.1	12.1	589580	79.52	1.3	10.75	489.77	3638	1804	165029	26614	253942	2915.9	3255	16620	59	12.36	24281	54	151	0.4	1529	46.9826	2461.1	402.2	566.85	538.9	30523	859297	2102	13343	8124
Tibet	2014	0.9	201.5	48.1	195.6	22113	26	335	49	128.8	393	1.1	101580	91.9	0.78	0.39	22.18	406	369	104314	5946	53144	786.3	38	997	0	8.43	6795	5	78	0.39	34	0	40.2	27.8	47.83	45.43	1262	23519	30	248	146
Shaanxi	2014	20.2	49839.2	1070.4	2638.2	766352	22	9305	821	678.4	5136.1	11.8	590536	95.55	1.06	3.84	654.72	3548	2984	125548	30540	64780	4524.1	4466	9419	51	15.85	37247	91	114	0.4	1226	886.438	824.5	472.8	566.6	520.66	97138	3667730	6668	56235	22820
Gansu	2014	4.8	5731.2	473.2	1668.8	265970	17	4038	380	360.6	2633.8	5.5	430521	79.46	0.96	4.82	206.41	2708	3732	133743	30813	183221	3403.4	3262	5872	0	9.67	27916	36	103	0.5	1095	27.2311	340.2	390.4	277.52	264.01	27122	768739	1894	12020	5097
Qinghai	2014	1.6	827.1	134.2	326	101269	24	1083	79	53.6	1268	2.1	126793	93.24	0.82	0.59	70	708	322	6770	6122	83865	2124.6	1719	1978	0	14.4	6241	10	49	0.67	723	1.23871	60.4	49.4	80.75	77.21	4731	143235	156	1534	619
Ningxia	2014	2.3	1733.6	180.3	481.8	142499	22	1838	222	160	1146	1.7	88892	104.04	0.82	1.31	96.37	808	439	11370	9949	12208	1289.5	1343	5890	0	13.17	4255	18	26	1.04	849	9.4388	127.8	84	102.63	91.89	9500	238580	1136	3532	1424
Xinjiang	2014	5.7	8972	734.3	1336	430724	22	3499	373	685.4	5858	6.8	527301	90.38	0.84	5.66	291.21	2749	1711	57822	30503	232215	5462.8	4316	7663	0	15.54	18873	25	107	0.56	1900	49.7827	375.4	386.4	349.26	329.03	15662	491587	897	10210	5238
Beijing	2015	485.7	8.50184e+06	1580.5	3251.7	3756167	62	19725	5350	1592.5	5102	12.4	275461	181.73	0.35	23.3	569.1	6121	5442	19429	50542	273171	1284.8	982	20186	554	24.84	9771	90	24	1.12	953	5422.87	10530.5	9534.1	1181.88	923.36	245728	13840231	7554	156312	94031
Tianjin	2015	34.9	256539	470.2	958.1	882292	31	9888	1655	531.8	2435	4.6	163995	88.54	0.84	0.7	344.4	1831	3784	20311	23031	110688	1043.7	1130	15866	147	18.14	5223	55	31	1.1	801	1007.85	3148.6	2068.4	321.05	261	124321	5101839	11393	79963	37342
Hebei	2015	60.4	630950	2948.5	4588.7	1092988	19	16319	1888	1125.6	11781.7	19.2	1031586	82.63	1.31	18.1	922.5	5663	2718	180440	61636	170096	6958.1	6333	22940	0	11.34	78594	132	172	0.3	3176	184.466	1440	863.5	997.93	866.46	106975	3508708	8358	44060	30130
Shanxi	2015	21.5	217518	1345.9	2162.2	639158	19	6308	840	542.6	5021.2	13.4	765679	88.46	0.62	10.9	519.8	5906	1320	102496	33683	93321	5085.8	5028	13176	0	8.85	41002	89	126	0.42	1737	24.1541	676.7	380.4	515.93	472.8	42873	1325268	2232	14948	10020
Inner Mongolia	2015	8.7	45204.3	916	1865	458363	22	5493	611	385.7	6257.3	9.4	465966	94.66	0.7	3.6	347.3	3562	1229	114098	42927	222550	12094.2	5016	10731	0	9.01	23886	49	117	0.6	2543	30.098	1340.1	910.7	400.3	377.07	38248	1360617	1801	8876	5522
Liaoning	2015	48.2	184055	2710.8	3160.9	1242265	22	16273	1599	1627.4	13111.2	16.7	770702	97.89	0.83	13.4	934.6	5301	4025	112625	62860	277348	5773.4	4195	25123	221	11.79	35236	119	129	0.85	1985	3034.22	2541	1107.6	804.47	729.4	85366	3633971	5422	42153	25182
Jilin	2015	14.7	134479	987.2	1793.3	502812	21	6185	544	554.8	3731	7.8	394073	91.22	0.67	9.7	595.4	4081	1295	95231	33840	92147	5052.7	2630	12248	64	10.32	20612	56	66	0.64	652	440.509	515.9	263.1	387.26	351.13	49276	1414089	2014	14800	8878
Heilongjiang	2015	72.1	61188.5	1308.8	2009	473316	23	5204	480	1070	7318.7	10	550690	87.36	0.88	17.9	685.7	4348	2738	123120	41291	160630	6233.8	4346	19373	17	12.78	20752	98	107	0.48	869	150.669	515.9	120.7	511.44	459.29	56598	1576677	3080	34611	18943
Shanghai	2015	204.8	1023781	1464.8	2569.3	3147939	47	23617	4231	1200.5	4424	8.5	475025	129.69	0.31	5.5	745.5	7796	3111	22992	68400	242349	465.1	825	24027	618	11.97	5016	67	25	3.13	1406	3381.35	12879.4	6119.8	1164.51	778.76	171798	9361439	11089	100006	60623
Jiangsu	2015	130.3	1.19997e+06	4697.3	6728.9	4352216	20	66039	11257	1758.8	10633.1	32.5	2511543	100.21	0.73	38.8	2225.9	10898	8065	260729	95180	405531	2723.8	4539	58419	377	15.08	31925	137	114	0.86	5115	7062.38	5193.5	4315.3	2316.49	1800.47	520303	18012271	51720	428337	250290
Zhejiang	2015	208.8	2.53224e+06	4768.9	5813.6	3442569	20	47634	10707	1211.1	11423.7	32.7	2072207	131.5	0.46	28.7	1562.6	11959	26904	181748	86689	618999	2563.7	3917	59971	131	15.46	31137	93	100	1.13	3554	3037.41	5581.2	1751.6	2424.55	1613.54	364710	10111792	51940	307264	234983
Anhui	2015	48.9	245360	2211.5	3671.8	1231019	20	24212	4573	634	8407.8	16.6	972903	68.17	0.85	5.9	830	7229	2401	148849	40898	150960	4168.8	4249	13709	0	11.6	24853	110	122	0.32	1640	205.582	2444.3	1921.8	823.46	707.27	133558	4317511	14100	127709	59039
Fujian	2015	200.6	546581	2335.3	3048.2	1473734	17	20979	4070	922.4	8203.6	18.7	831927	108.2	0.59	12.4	730.7	6467	8730	92262	33147	203778	3200.8	4813	21757	0	13.33	27921	86	90	0.73	1852	1827.17	2325.2	820.3	1077.84	860.61	126572	3929298	10929	83146	61621
Jiangxi	2015	35.6	322767	1693.2	2167.1	687773	15	11711	1848	720.4	4085.9	13.8	593135	66.37	0.97	13.2	669.8	4724	2130	90019	27622	86390	4009.7	5058	13438	29	8.56	38557	95	114	0.47	1087	86.3578	1990	575.2	620.07	550.37	46548	1731820	4403	36936	24161
Shandong	2015	199.3	388823	4003.4	6109.6	2598066	18	45546	5550	1523.5	11970.4	28.4	1371672	92.3	1.14	36.5	1806.8	8605	5548	266895	90976	369063	5434.5	5348	70911	11	13.17	77259	177	154	0.48	5117	3719.95	5989.2	3713.2	1474.59	1269.06	297845	14271890	30778	193220	98101
Henan	2015	103.2	920384	3241.9	5398.4	1479726	13	26223	2928	1044	11713	25	1231505	79.51	1.28	18.3	1013.3	7434	4148	194476	65877	158490	5296.2	6305	19671	26	9.75	71394	129	158	0.26	2880	278.544	3639.3	1559.7	1328.15	1164.37	158858	4350430	11764	74373	47766
Hubei	2015	133.2	246085	2061.1	3255.4	1396102	20	22744	3361	920.4	8753.3	17.5	930329	77.42	0.64	25	1067.8	9198	2417	205502	51567	163136	4062.3	6204	20648	125	11.91	36179	124	112	0.51	1665	1015.24	2386.6	1140.8	965.75	828.34	135481	5617415	8647	74240	38781
Hunan	2015	58.6	293354	1931.8	3639.1	1016010	18	17610	2467	815.7	7276.4	17.7	1076349	69.17	0.94	13.2	1133.6	7249	2451	214428	58747	183302	4539.6	5653	15954	27	12.46	62646	110	137	0.38	1448	349.219	2221.4	898.6	906.66	802.51	114869	4126692	6646	54501	34075
Guangdong	2015	497.1	2.26099e+06	4765.5	10950.2	6518642	30	62975	10774	2844.7	22025.8	42.2	1645703	133.47	0.49	18.6	1972.8	22018	7294	229473	123577	413740	4035.2	7021	95773	451	13.28	48320	144	140	0.65	5311	7105.15	13783.7	10107.9	4378.78	3150.03	501696	17981679	37375	355939	241176
Guangxi	2015	37.6	55473.2	1530.9	2798.3	622639	19	2302	1202	1318.8	5181.1	13.8	652917	74.96	0.99	13.3	670	4849	4805	104185	25999	251304	5117.2	4288	11465	0	9.19	34439	73	112	0.54	1334	74.7207	918.8	642.9	651.53	607.89	38269	1059124	2397	43696	13573
Hainan	2015	26.7	175210	398.4	783	165099	37	1929	439	115.3	1572.4	4	152717	98.16	0.6	0.9	115.3	1516	3259	28895	14976	96833	1033.4	803	5856	0	11.97	5046	16	21	0.47	272	42.7822	574.2	265.7	183.92	171.31	7713	169685	570	3127	2061
Chongqing	2015	33.5	140633	1349.4	2288.2	923816	19	10566	1901	451.7	3887.6	9.5	654413	90.76	0.81	15.2	478	3725	2184	54061	26305	191486	1922.8	2525	13342	202	11.18	19806	64	43	0.43	875	853.347	2648.5	754.2	554.56	493.55	61520	2470012	6544	82791	38914
Sichuan	2015	104.4	436771	3117.9	5476.6	1689673	22	20473	3574	783.6	15691.3	24.9	1617009	82.87	0.62	38.8	1367.4	13220	11037	181600	43576	255526	4442.2	6020	22745	86	14.22	80109	105	203	0.41	1992	2125.91	1848.4	962	1297.59	1159.02	116842	5028761	6609	110746	64953
Guizhou	2015	13.6	32992.3	875.8	2212.3	407736	23	5145	1092	590.4	4908	12	656959	83.34	0.71	16.9	421.9	4982	2351	66344	22244	99684	2810.1	5128	6990	0	10.61	28712	46	96	0.35	1174	110.242	1018.8	485.4	515.16	481.39	23537	623196	1619	18295	14115
Yunnan	2015	17	130329	1151.1	2777.7	612666	25	7115	1313	667.2	5894.1	16.3	795267	78.87	0.99	10.4	442.4	4802	1885	170368	27327	269144	2929.4	4006	19824	59	12.36	24181	55	151	0.41	1439	44.2407	2828.4	431.4	792.58	757.28	39535	1093570	3017	17603	11658
Tibet	2015	1.1	10244.5	51	162.4	25237	29	394	76	11.5	448	1.7	120440	82.93	0.36	0.4	23.5	888	725	103768	5411	56211	786.3	38	1035	0	8.43	6814	5	79	0.5	41	0	31.4	7.3	56.38	53.79	1130	31242	21	309	198
Shaanxi	2015	32.5	120743	1539.3	2780.5	832728	24	9951	1413	581.7	5105.5	13.7	708295	94.04	0.79	3.8	694.9	4801	2425	124903	29598	208078	4549.2	5094	9832	51	15.85	37030	91	110	0.4	1222	1139.74	925.4	491.6	760.97	699.49	92618	3931727	4054	74904	33350
Gansu	2015	13.7	26689.1	820.5	1598.8	284060	19	4248	627	276.4	2997	7.8	481774	80.99	0.65	5.6	233.6	4016	2603	148872	39388	192349	3847.2	3522	5935	0	9.67	27799	39	103	0.52	1099	35.6782	321.1	553.8	365.61	349.29	25859	827203	1572	14584	6912
Qinghai	2015	2.6	3405.1	208.1	394	111085	26	1151	164	44.6	1308	2.9	146152	87.88	0.67	0.6	69.2	877	351	34993	6699	87978	2349.5	2662	2276	0	14.4	6223	11	49	0.7	658	1.21421	643.7	91	105.38	101.65	4008	115843	150	2590	1217
Ningxia	2015	3.8	33495.1	200.8	534.9	157689	26	1841	331	124	1224	2.5	115695	95.32	0.67	1.3	102.4	1004	333	9805	10287	12541	1289.5	1527	5036	0	13.17	4288	18	26	1.06	878	11.4051	111.7	79.3	135.42	123.23	9247	254842	1125	4394	1865
Xinjiang	2015	8.7	51536.7	1023.8	1499.4	434579	23	3540	571	453.8	6258	9.7	631259	85.96	0.66	5.4	270.8	3567	1864	53126	26742	259607	5867.6	4316	8184	0	15.54	18798	27	107	0.55	2160	45.4613	711.2	562.2	404.8	382.55	16949	520010	972	12250	8761
Beijing	2016	645.7	8.40065e+06	1784	3594	4033558	66	20305	5661	1233.3	5230	14.6	306658	178.06	2.77	23.8	580.4	7156	5403	19732	51423	597079	1264.3	1013	19818	574	24.31	9773	91	24	1.19	1020	6416.02	12026.7	9340.6	979.08	593.08	253337	14845762	7262	189129	100578
Tianjin	2016	35.4	367090	724.3	1125.4	912195	33	9848	1575	476.1	2585	5.7	183854	96.01	0.8	0.7	358.5	1956	3478	19879	23832	141418	1060.9	1208	17757	175	18.09	5443	55	31	1.16	808	1185.85	3035	1434.8	269.61	183.09	119384	5373223	12019	106514	39734
Hebei	2016	74.9	872715	3841.1	5518.3	1120877	19	16748	2473	1219.4	11930.7	25.6	1179976	95.33	1.14	20.4	857.2	6537	2788	191529	63328	149981	6956	6502	26077	0	13.68	78795	13584	172	0.31	3265	210.182	2416.1	1045.5	819.99	623.2	111384	3834274	9533	54838	31826
Shanxi	2016	23.9	427968	1582.9	2485.3	667447	21	6204	1110	470.8	5096.5	16.4	904758	91.42	0.6	10.8	456	5972	1362	108813	36276	96086	5293.4	5265	13813	0	9.42	42204	12465	127	0.47	1797	23.9172	680.3	621.4	385.6	328.73	44147	1326237	2471	20031	10062
Inner Mongolia	2016	10.8	14108.6	1200.7	2045.2	491371	25	5706	861	327.4	6294.1	11.6	586203	98.04	0.6	3.6	339.2	4150	1381	114414	53522	266580	12338.8	5153	16495	0	10.26	24002	6104	117	0.68	2605	27.9597	1587.6	1026.9	276.89	249.64	39480	1475124	2260	10672	5846
Liaoning	2016	59.3	171139	3239.5	3529.8	1199429	28	13540	1453	1311	6775.2	17.6	1035314	101.13	0.74	13.5	842.1	5937	4002	113454	62046	278423	5558.9	4195	26001	221	12.91	36131	8822	130	0.9	2037	1890.33	2125.1	1058.3	614.15	512.71	87839	3727165	6399	52603	25104
Jilin	2016	20.5	140827	1560.7	2029.7	547720	24	6474	807	485.2	3851.5	9.2	411279	97.14	0.7	9.9	526.4	3748	1205	92792	31366	126118	5052.7	3113	13203	64	10.26	20829	8666	66	0.68	668	511.087	504.7	236.1	310.34	264.31	48252	1396668	2253	18922	9995
Heilongjiang	2016	23.7	208860	1964.9	2510.9	484991	26	5114	618	4899.9	8546.9	11.4	615654	90.69	0.8	6.4	651.4	4714	2718	120742	44089	152970	6233.8	4350	20239	17	13.58	20375	14850	108	0.51	897	167.976	299.3	238.9	389	320.28	54942	1525048	3068	35293	18046
Shanghai	2016	263.2	1.66172e+06	1595.7	2662.3	3182910	50	23501	3979	991	4424	9.7	532551	130.44	0.3	4.7	523	7629	3075	26899	69443	234650	465.1	825	24169	618	12.7	5016	64	24	3.17	1486	3815.86	16037.7	8175.8	1074.22	509.97	183932	10493187	10909	119937	64230
Jiangsu	2016	173.2	1.34177e+06	5676.8	7436.9	4543589	21	65854	10008	698.1	10863.1	38.1	2939498	102.5	0.6	40.3	2068.6	12951	9236	255754	104359	205555	2767.4	4657	62333	393	16.57	32117	15173	114	0.95	5459	8165.6	5351.9	4406.3	1870.29	1206.6	543438	20268734	59535	512429	231033
Zhejiang	2016	336.2	2.82774e+06	4720.6	6366.3	3636657	22	47649	12240	504.3	11698.7	38.4	2287947	129.27	0.47	29.6	1526.1	11948	26489	184694	96434	694120	2576.9	4062	69884	156	16.27	31546	11576	102	1.25	3873	3600.02	6846.8	2261.6	2367.23	1116.48	376553	11306297	59088	393147	221456
Anhui	2016	74.5	220360	2527.3	4179.9	1224293	20	26314	5001	203.1	8407.8	19.8	1360127	70.1	0.8	6.2	878.1	7528	2511	141849	37724	61376	4242.6	4543	14760	25	11.95	24385	16360	123	0.35	1795	260.031	2894.7	1967.7	664.45	489.54	135829	4751329	15697	172552	60983
Fujian	2016	509.6	703105	2482.3	3267.5	1557898	18	20786	5158	399.7	7963.6	21.9	1025648	107.36	0.52	14.7	738.9	7418	8368	93164	37707	227354	3201	4831	23554	9	15.26	27656	8557	90	0.79	1969	2157.9	2399.3	877.9	889.21	588.52	132155	4542920	12849	130376	67142
Jiangxi	2016	38.5	227629	2055.6	2602.8	743753	15	11828	1637	467.5	4183.9	18.3	683454	68.39	0.7	15.9	662.7	6561	2181	89872	33436	94041	4010.5	5894	14282	29	8.86	38272	14569	113	0.47	1183	87.0067	2288.1	657.6	486.86	386.54	50620	2073091	6351	60494	31472
Shandong	2016	172.1	446929	4680	7391.2	2661528	19	45228	8358	1138.3	12667.9	34.1	1766638	96.46	0.96	39.1	1848.1	10221	6053	281238	106090	439671	5452.3	5710	82116	33	15.88	76997	22240	154	0.51	5391	4261.08	9890.2	6349.1	1164.99	863.38	301480	15660904	35835	212911	98093
Henan	2016	117.7	1.09015e+06	4345.8	6378.3	1596175	14	26700	4011	901.1	12357	30.1	1738627	82.76	1	21.7	1056.5	10827	4271	190288	63882	153231	5570.8	6448	20794	46	10.88	71271	18373	158	0.28	2989	296.354	4135.3	1596.4	990.89	757.67	166279	4941880	12562	94669	49145
Hubei	2016	102	229189	2594.7	3639.9	1525391	22	23191	4359	491.7	8748.7	19.2	1223700	79.59	0.5	27.7	1060.8	11812	2575	194241	52423	178815	4138.2	6204	18646	180	12.76	36354	23747	112	0.56	1763	1330.51	2741	1455.2	707.39	515.29	136608	6000423	10363	95157	41822
Hunan	2016	137.2	214524	2395.3	4350.7	1094153	19	18827	3603	477.6	7257.5	20.1	1285323	73.2	0.85	13.8	1267.3	8004	2470	212358	61927	96802	4719.8	6080	17710	69	15.13	61055	15736	137	0.42	1496	396.011	2227.5	966.7	699.12	555.75	119345	4688418	7899	67779	34050
Guangdong	2016	556.6	2.96076e+06	6515.6	11518.4	7024193	32	65556	11542	1656.8	21982.3	48.9	2101665	130.46	0.5	26.7	2017.1	21602	5965	234641	144351	448236	4157.9	7683	102075	632	14.2	49079	24802	142	0.72	5610	8223.39	17595.1	12854.7	3877.56	1991.31	515649	20351440	50740	505667	259032
Guangxi	2016	52.2	89894.5	2094.9	3163.9	670329	21	2222	1660	1158.1	5191.1	15.6	889400	78.01	0.78	16.7	690.4	6166	4765	107556	28156	252893	5192.1	4603	13111	32	9.77	34253	10310	114	0.56	1360	72.9215	970.9	637.8	452.66	388.96	39903	1177487	2664	59239	14858
Hainan	2016	14.7	162293	522.9	816.6	173547	39	1963	521	62.8	1612.4	4.8	200215	102.75	0.53	1.3	115.2	1740	3240	28861	16427	91151	1033.4	795	5866	0	11.35	5144	1223	23	0.5	287	76.7042	526	263.3	142.84	125.95	7840	217095	552	3658	1939
Chongqing	2016	52.8	122480	1643.6	2556	988132	20	11406	2716	241.5	4037	11.9	817013	94.48	0.6	17.6	415.3	4955	1993	51129	28513	137210	2102.1	2817	14352	213	10.7	19933	65	43	0.47	925	1024.96	3210.2	1228.9	428.23	349.01	68055	3021830	7612	59518	42738
Sichuan	2016	138.1	287497	3709.6	6358.4	1682507	23	21654	5120	751.7	16408.3	29.3	1897078	88.29	0.5	58.6	1132.5	16532	11062	182810	45740	272761	4622.7	6523	24804	106	12.9	79513	17326	203	0.43	2101	2423.09	2381.2	1228.8	913.97	714.93	124614	5614193	8869	142522	62445
Guizhou	2016	18.8	18057.6	1113.9	2528.7	478722	25	6331	1767	373.6	4908	16.6	792205	86.71	0.58	21.3	457	6074	2048	67222	26131	100813	3269.5	5434	8656	0	11.36	28017	4921	98	0.35	1242	127.833	1518.7	845	378.92	336.23	24124	734006	2145	25315	10425
Yunnan	2016	27.5	156351	1674.4	3302.1	655808	27	7194	1996	653.6	5759.5	19.4	914164	82.65	0.75	12.5	405.4	6306	1904	170917	33121	278529	3651.5	4134	20775	46	13.17	24234	10341	151	0.44	1411	50.2951	1249.7	617	551.03	500.98	41116	1327616	3441	23709	12032
Tibet	2016	1	491.5	107.2	176.2	24848	30	424	109	10.5	2423	2.2	135365	85.9	0.34	0.5	24.7	965	734	104031	5666	57598	786.3	38	1035	0	6.2	6835	833	81	0.53	49	0	73.1	40.3	36.07	32.95	1126	22184	29	712	245
Shaanxi	2016	43.1	186034	2083.1	3384.8	925114	26	10644	2300	402.4	5111.5	16.6	895886	100.02	0.59	3.9	720.4	6435	1719	124306	32718	209355	4632.6	5181	10453	89	16.01	36598	17215	110	0.43	1357	1300.2	1047.5	698.4	557.02	464.99	94755	4195554	4487	69611	48455
Gansu	2016	11.1	20360.7	946	1804.9	302904	20	4643	886	116.5	3128	11.4	598208	84.44	1.78	8.1	206.1	4635	2081	144652	35920	192557	4102.1	4827	6429	0	9.16	28197	6613	103	0.53	1065	41.421	325	376.3	254.24	232.05	25759	869850	1465	20276	7975
Qinghai	2016	4.6	2473.3	262.2	434.6	113909	27	1246	233	22.2	1308	3.5	179708	90.95	1.3	0.7	54.7	986	351	35253	7354	95136	2349.2	2878	3039	0	14.49	6291	197	49	0.76	638	1.1541	441.7	449.4	72.04	67.21	4166	139977	296	3284	1357
Ningxia	2016	4.3	11988.4	307.1	602.1	160547	28	1764	371	90.6	1414	3	161376	106.15	0.52	1.3	104.7	1297	328	9008	10259	52782	1320.1	1609	5019	0	13.47	4254	1929	26	1.02	887	13.2037	169.2	117.7	109.93	94.73	9004	299269	1342	6149	2677
Xinjiang	2016	13.4	14592.4	1323.9	1633.6	460179	25	3428	628	204.5	6375	14.2	771264	88.91	0.61	5.8	244.9	3946	1922	55564	31177	201760	5869	4395	8429	0	15.24	18825	2178	107	0.59	2316	73.3527	326.2	272.6	280.35	252.85	16945	566301	1002	14105	7116
Beijing	2017	537.5	9.53161e+06	1818	4639.7	4302114	67	20812	6028	1238.1	5850	15.8	156820	172.85	0.43	20.1	586.8	5106	5200	20178	52139	565619	1264	1013	19290	608	26.55	9976	92	23	1.27	1067	7836.65	18385.7	11055.8	1289.9	870.58	269835	15796512	7904	185928	106948
Tianjin	2017	26.5	467368	795.3	1309.6	879740	37	8765	1122	453	3350	5.6	204693	101.49	0.75	0.4	358.4	2084	3214	20298	22791	117486	1149	1248	18883	175	19.64	5539	57	32	1.07	806	1351.94	2629.4	1766.4	406.8	300.67	103087	4587227	13456	86996	41675
Hebei	2017	63.8	1.05487e+06	4126.9	6211.8	1219415	21	17377	2106	1016.6	13981	29	1714466	100.83	1.07	11	851	7014	2731	199771	68910	203289	7162	6531	37362	28	15.34	80912	6814	173	0.34	3442	237.856	2441.1	2842.6	1365.23	1096.19	113191	4520312	11295	61288	35348
Shanxi	2017	24.4	327971	1840.1	2956.1	685530	22	5839	904	432	5562.5	18.5	1069758	98.53	0.56	6	443.1	6596	1425	109632	38371	89303	5317	5335	14291	0	9.74	42490	6255	128	0.47	1991	29.8862	864.3	733	656.63	584.21	47694	1482347	3454	20697	11311
Inner Mongolia	2017	9.9	13474.7	1294.1	2360.3	473031	28	4940	630	238.1	6083.3	12.3	985571	112.36	0.55	3.5	273	4605	1540	122016	64891	282129	12675	6320	11898	0	10.65	24218	3064	117	0.71	2892	15.728	1725.5	1074.9	525.49	491.17	33030	1323278	2353	11701	6271
Liaoning	2017	47.5	209977	3118.8	3936.8	1273499	32	13181	1149	1030.5	6499.2	20.8	1174385	108.85	0.61	5.9	800.1	7125	3650	114163	66677	298684	5915	4212	26842	235	13.23	35767	4426	130	0.91	2135	1990.15	2601.5	1135	1000.49	873.25	88858	4298825	8533	49871	26495
Jilin	2017	24.6	152994	1761.1	2349.6	567812	27	7038	717	413.4	5103.5	10.2	429755	105.57	0.58	1	466.5	4711	1572	91767	32403	183551	5044	3119	14506	83	11.15	20828	4352	66	0.73	703	583.708	538	255.2	543.89	486.1	45530	1280073	2439	20450	11090
Heilongjiang	2017	20.1	258253	1937.2	2858.7	512067	31	4862	457	4525.3	8850.9	13.2	1083490	96.53	0.65	4.6	606.1	5818	2454	119750	45000	177532	6232	4512	20699	22	14.09	20283	7450	109	0.57	929	189.588	673.7	417.3	676.73	597.31	47406	1465898	3826	30958	18221
Shanghai	2017	240.6	1.89237e+06	1810.2	3393.1	3461822	54	23731	3556	550.7	5044	9.8	582874	136.4	0.15	4.8	519.3	16374	3025	34493	56829	189648	465	829	24161	666	13.94	5144	64	24	3.21	1527	4341.48	15342.3	8814.2	1405.66	693.79	183462	12052052	12557	131740	72806
Jiangsu	2017	161.6	1.29105e+06	6531.7	9257.6	4623098	22	63938	8468	168.2	10643.7	38.3	3248411	109.69	0.53	4.4	1605.8	15190	8177	262951	98753	539417	2816	4688	69100	578	17.42	32037	7612	115	1.07	5808	8936.45	6576.6	5227.2	2947.43	2066.5	560002	22600621	67205	514402	227187
Zhejiang	2017	207.6	3.31622e+06	5455.1	7456.3	3779698	22	47796	10775	478.8	15234.7	39	2776879	134.18	0.21	7.3	1419.6	26487	25579	188093	109769	758228	2624	4154	75474	180	16.93	31979	5808	101	1.38	4193	4340.42	6831.3	2528.7	3522.59	1794.18	398091	12663398	69180	377115	213805
Anhui	2017	72.2	206188	2872.2	4639.7	1277447	22	26106	4510	166.7	8563.2	21.6	1799591	78.09	0.59	3.3	837.4	10652	2533	146126	49316	185191	4275	4673	15666	52	13.61	24491	8184	124	0.41	1921	341.124	3299.5	1951.2	1079.78	831.8	140452	5649198	20010	175872	58213
Fujian	2017	882.5	827546	2861.8	3508.8	1637327	18	20923	4887	280.2	7263.6	23.1	1270629	109.82	0.42	5.2	727	9308	8239	98721	41005	456716	3191	5039	24596	55	15.85	27217	4296	90	0.85	2113	2496.52	2872.8	1043.3	1301.81	908.95	140325	5430888	15944	128079	68304
Jiangxi	2017	33.2	212189	1985.9	3079.3	827224	17	13176	1925	408.4	6125.9	18.9	1540826	74.62	0.45	9	638.2	10238	2066	90373	40920	90254	4280	5916	19646	49	12.55	37791	7310	113	0.53	1294	106.618	2871	940.7	791.13	661.48	61897	2558030	7504	70591	33029
Shandong	2017	119.6	502120	5596.9	8508	2721641	20	44253	7445	822	13290.4	40.3	2096625	99.38	0.67	41.2	1765.7	14936	5778	280037	111820	452268	5726	5821	95642	54	16.36	79050	11133	154	0.55	5430	4233.14	13893	8292.1	1891.88	1499	304820	17530070	43666	204859	100522
Henan	2017	123.2	1.18727e+06	4475.8	7542.4	1593335	14	27432	3672	877.7	12239	33.4	1751133	89.48	0.79	5.2	1011.6	12150	4187	192167	68593	425176	5415	6523	21762	94	12.28	71089	9189	158	0.3	3166	306.683	4407.4	1752.7	1817.33	1484.62	162504	5820538	15973	119240	55407
Hubei	2017	79	189036	2605.5	4116.4	1591304	24	22849	3284	408.4	8833.5	21.1	1421350	84.62	0.41	11.9	1082.9	14222	2385	196030	55007	199008	4216	6252	22637	234	12.38	36357	11915	116	0.61	1869	1531.2	4411.3	1755.6	1123.38	857.64	139990	7006253	12968	110234	46369
Hunan	2017	112.4	152335	2436	4922.5	1229091	20	19406	3292	452.9	9803	22.3	1898039	82.85	0.7	10.9	1181.9	9810	2450	214278	88014	170706	4745	6419	19251	69	14.43	58624	7894	139	0.44	1582	454.885	2682.7	1162.2	1121.75	929.11	130829	5685310	10411	77934	37916
Guangdong	2017	397.9	3.27446e+06	6482.3	14160.3	7749271	34	72135	10922	701.9	23037.5	55.9	2408414	132.48	0.46	17.2	1798.1	24234	5772	251582	160081	2009200	4201	8347	100219	742	15.3	49874	12402	143	0.78	5959	9681.21	23191.5	13904.4	6105.99	3579.7	565287	23436283	73439	627834	332652
Guangxi	2017	52.9	126896	2216.4	3713.4	692093	20	3463	1473	1034.2	11809	17.8	1093489	89.77	0.64	1.1	678.7	7631	4293	110579	30433	263994	5191	5259	15452	32	10.74	34008	5158	115	0.57	1445	81.349	971	655.7	799.69	711.65	36857	1421787	2795	56988	15270
Hainan	2017	38.6	84745.1	571.6	911.7	184038	41	1966	424	46.7	1684	5.2	233372	108.83	0.54	1.3	131.7	1714	3223	30595	16932	86508	1033	795	6097	0	13.54	5180	637	23	0.53	305	103.689	563.9	260	270.27	251.27	7715	231099	572	4564	2133
Chongqing	2017	43.8	77438.7	1935.2	2831.6	1032125	21	11519	2513	239.5	4099	14.9	930677	106.49	0.47	5.3	351.5	6583	2025	55607	35818	136593	2166	3023	16164	264	11.5	19682	65	43	0.54	997	1212.9	3572.2	1201.6	711.43	611.48	79149	3646309	10624	64648	34780
Sichuan	2017	118.4	299900	4702.8	6898.5	1756141	23	22234	4459	713.9	16388.3	31.5	2506090	92.67	0.44	2.8	1088.4	18962	12970	181379	55503	291551	4832	6821	31041	175	14.46	80481	8664	204	0.46	2205	2782.23	3687.8	2023.9	1515.25	1245.99	144821	6378500	12359	167484	64006
Guizhou	2017	25.5	17166.7	1325.6	2938.5	500947	25	7193	1657	331.4	4908	19.3	866172	97.36	0.44	12.5	576.4	8047	2075	71176	39530	148484	3285	5835	10277	0	11.02	28034	2475	98	0.39	1385	129.726	1434.3	516.2	889.35	836.12	28290	958815	2758	34610	12559
Yunnan	2017	23.3	177204	1661.8	3680.5	693067	29	7423	1742	684.2	6027.2	21.5	1088486	88.08	0.6	2.7	408	7970	1909	169787	35091	290966	3682	5022	21373	86	13.6	24684	5193	151	0.44	1538	77.6749	1329.4	821.2	1209.71	1143.47	46576	1577604	4122	28695	14230
Tibet	2017	1.8	380.2	154.6	198.7	32154	37	455	89	10.7	2820	3.1	162078	86.11	0.31	0.5	23.6	1073	833	102462	6706	64694	785	38	1538	0	10.43	6826	419	81	0.58	58	0	77.6	2.8	48.65	45.21	1249	28648	32	1097	420
Shaanxi	2017	39.6	160042	1993.2	3668.3	1061206	30	11571	2311	275.6	5111.5	20	1086745	110.04	0.45	4.5	693.6	8466	1411	118892	49076	169302	4972	5279	11523	89	15.63	35861	8639	110	0.45	1495	1593.6	1213.7	814.4	952.31	836	98188	4609363	5125	98935	34554
Gansu	2017	11.7	11312.2	1099.9	2034.1	314175	22	4448	578	76.3	5227	13.9	725924	96.22	0.54	1.7	201	4863	2143	112385	38487	188054	4664	4016	7392	0	10.52	28857	3318	103	0.57	1164	45.7531	412.6	777.8	482.93	456.19	23738	884070	1650	24448	9672
Qinghai	2017	2	1529.2	310.5	533.3	120666	30	1183	192	21.3	927	3.5	210368	102.09	0.62	0.7	44.9	970	345	35626	7913	86279	2349	3223	3177	0	14.37	6375	122	49	0.77	687	0.8744	133	153.6	167.69	161.68	5656	179109	310	3181	1580
Ningxia	2017	3.3	5714.8	415	682.5	169733	30	1842	299	82.2	1451	3.2	198617	116.16	0.52	0.4	68	1319	314	8410	10358	56489	1352	1609	6154	0	15.26	4271	971	26	1.06	978	15.5508	249.5	185.2	220.19	204.87	9859	389357	1404	8575	4244
Xinjiang	2017	8.2	10284	1407.4	1855.8	466963	26	3271	536	217.9	6375	15.6	885343	92.13	0.65	4.2	207.4	3767	1891	56007	31313	208349	5947	4578	9254	0	14.58	18724	1136	107	0.61	2543	54.528	597	300.1	365.8	333.28	15212	569519	1161	14260	8094
Beijing	2018	443.5	1.06953e+07	2059.9	3291.1	4581161	70	20286	6536	1149.9	6540	16.6	377020	186.11	0.4	24.7	594.6	5425	4562	19649	53376	566266	1264	1115	19245	637	18.24	10058	92	23	1.34	1142	9728.92	18261.2	10623.6	2153.39	1755.46	267338	18707701	7039	211212	123496
Tianjin	2018	26.7	465063	897.4	1352.5	909710	37	7848	1103	421.8	3456	6.7	238077	105.7	0.64	0.4	352.9	2444	2594	20739	23614	126491	1153	1262	23920	227	11.93	5686	56	29	1.2	861	1640.59	3106	1906.3	853.16	737.82	99490	4923997	11440	99038	54680
Hebei	2018	86.8	1.0253e+06	4192.4	6505.3	1261891	25	16362	1954	891.9	14637	29.9	2119472	108.46	0.77	8	734.6	9836	2681	206532	73378	215993	7362	7280	40819	28	14.62	85088	3429	173	0.36	3666	264.162	2556.1	1971.4	3170.25	2790.14	103275	4997415	9921	83785	51894
Shanxi	2018	107.6	294992	1989.2	3086.3	721306	23	5637	916	267.6	6090.8	19	1194828	106.55	0.55	7	382	6779	1645	109231	38886	92465	5441	5605	19364	0	10.57	42079	3150	128	0.5	2161	28.6992	2450.2	922.1	1466.99	1372.93	44593	1757822	3243	27106	15060
Inner Mongolia	2018	12.2	15460.5	1358.4	2508.1	486112	31	4111	571	181.5	5969	14.2	876328	120.14	0.51	2.7	228.4	4934	1600	161655	64788	247189	12766	6633	16224	0	10.18	24610	1544	117	0.75	3353	11.6699	1948.6	1258.3	1315.12	1270.77	24906	1292187	2318	16426	9625
Liaoning	2018	64.7	177232	3240.3	3905.9	1301083	35	12282	1226	429.4	6499.2	22	1354703	111.96	0.61	3.1	732.8	7117	2997	112953	74632	255395	6525	4331	28122	240	11.72	36029	122	130	0.96	2302	1509.57	3638.4	2264.2	1935.6	1774.96	95317	4600800	9225	65686	35149
Jilin	2018	37.1	180766	1526.7	2366.2	537090	30	5417	635	256	5244	11.3	872629	110.98	0.58	1.1	453.5	4659	1644	94677	30569	184623	5043	3298	17188	118	10.73	22691	2196	66	0.76	751	667.113	553.1	288.4	1150.44	1077.8	36376	1150255	1715	27034	13885
Heilongjiang	2018	28.1	205115	2113.2	2894.9	575864	35	4322	466	608.9	9067.4	14.2	1063840	101.6	0.61	7.6	591.6	6155	2277	119373	43615	162299	6894	4512	24198	22	14.03	20349	3750	109	0.59	974	48.2541	593.3	310.8	1225.27	1131.53	37155	1349873	2631	34582	19435
Shanghai	2018	147.4	2.06969e+06	1871.8	3032	3698775	56	22718	3645	480.1	6548	11.6	617611	153.57	0.51	4.8	484	4716	3013	36760	51914	110893	466	836	24504	705	9.04	5293	64	23	3.26	1567	4836.86	17412	9664.4	2256.96	1436.34	188138	13592023	12442	150233	92460
Jiangsu	2018	188.3	1.37814e+06	7131.5	7979.5	4990547	24	62794	8939	73	19333.7	40.8	3511781	121.65	0.53	4.4	1640.5	15202	6870	257907	100031	487432	3062	4711	79773	634	15.63	33254	3812	116	1.16	6128	8833.19	8659.9	6534.8	5864.89	4814.66	560263	25044293	72426	600306	306996
Zhejiang	2018	149.2	3.35407e+06	5971	6833.6	4055446	24	46586	10558	375.7	16202	40.6	3021205	144.83	0.22	7.9	1434.7	25861	23912	200106	121946	729059	2813	4421	82863	189	16.1	32754	2924	103	1.5	4533	5200.61	8846.5	2648.9	6427.56	4101.33	458038	14456893	77940	455590	284621
Anhui	2018	90.5	319694	3374	4596.3	1383775	23	24875	4704	106.9	8224.3	22.7	2161095	87.54	0.6	3.1	796	10479	2273	146884	50035	187072	4324	4836	18784	53	12.8	24925	4097	126	0.46	2135	456.051	4864.4	2103.2	2577.7	2260.95	147149	6489541	16695	207428	79747
Fujian	2018	736.4	812748	3245	3793.6	1645811	17	20261	5028	249.6	7417.6	23.6	1547784	115.54	0.38	19.2	716.2	10255	7584	102319	41175	712096	3514	5155	25985	54	15.28	27590	2165	91	0.95	2314	2890.05	3481	998.1	2525.27	2026.23	160922	6427935	18716	166610	102622
Jiangxi	2018	77.1	208694	2032.7	3340.8	896706	19	13837	2234	346.7	6484.9	19.3	1772865	87	0.63	10	618.2	7384	2039	90190	44143	98972	4278	5931	20967	49	9.72	36545	3681	113	0.54	1429	152.939	2817.9	1048.9	1785.82	1609.18	85255	3106906	13658	86001	52819
Shandong	2018	151.7	525752	6312.3	8418.6	2803319	24	41713	10654	357.2	12870.4	42.3	2340000	105.2	0.68	44.1	1684.2	14762	4329	281181	116682	408336	6336	6057	105166	178	15.13	81470	5579	154	0.62	5917	4949.35	15992.2	10034.3	4187.58	3659.14	308339	16433300	46625	231585	132382
Henan	2018	207.5	1.31063e+06	4780.8	7766.5	1612445	17	25586	3618	774.2	12115.5	33.8	1768718	97.39	0.68	5	974.9	14138	3602	191463	71680	412682	5410	6600	23395	94	12.59	71351	4597	160	0.33	3418	336.431	5183.9	2220.2	4387.02	3950.31	166807	6715193	16774	154381	82318
Hubei	2018	106.2	156806	2961.3	4552	1788207	26	23869	3666	322.1	8502.3	23.1	1592659	94.13	0.42	2.8	1082.8	14210	2465	187782	56372	262100	4341	6367	22549	300	10.98	36486	5999	115	0.66	2071	1791.49	4051.4	1825.9	2385.27	2040.03	155547	8220501	13574	124535	64106
Hunan	2018	122.3	127462	2821.1	5226.6	1267433	22	19863	3988	310.9	10123	24	2001617	91.36	0.66	11.4	1014.6	10433	2867	208932	99398	369957	5070	6725	21683	69	15.49	56239	3952	140	0.48	1745	492.576	3127.5	2581.3	2725.34	2477.1	146948	6582729	15311	94503	48957
Guangdong	2018	449	3.80625e+06	8149.1	14106.9	8459520	37	74939	12158	473.8	23037.5	65.1	2588927	148.27	0.45	32.6	1844.9	25111	5092	270803	174986	1997304	4524	9003	110606	830	12.74	51451	6202	143	0.84	6323	10687.4	27829.9	17104.6	11014.2	7798.43	762733	27046969	76985	793819	478082
Guangxi	2018	52.7	163749	2760.1	4130.8	721030	24	4101	1530	912.2	12582	18.8	1340276	102.42	0.61	1.1	689.3	8024	3165	107965	33298	316908	5202	5563	16555	53	10.78	33742	2582	116	0.56	1703	152.485	1168.2	815.8	2180.43	2053.66	39961	1448530	2884	44224	20551
Hainan	2018	28.4	86290.1	726.1	914	194262	40	1820	392	49.1	2119	5.5	255302	116.16	0.53	0.2	226.7	1767	3138	30662	19413	91597	1033	924	7302	0	12.67	5325	324	24	0.59	327	253.27	689.5	284.5	591.08	569.24	8160	268723	548	6451	3292
Chongqing	2018	46.7	50562.1	2245.7	2862.2	1069389	24	10861	2545	333.4	4099	16.2	1059427	117.7	0.46	5.8	736.8	6786	2051	61069	34794	153099	2326	3096	16394	313	9.51	20524	65	43	0.58	1119	1392.95	4186.8	1624.7	1678.35	1543.52	91973	4102094	12484	72121	45688
Sichuan	2018	144.6	354133	5400.5	7332	1898955	24	21220	4501	598.8	16388.3	34.2	2775875	108.72	0.41	2.7	1181.6	20170	12860	252983	63774	347830	4950	7131	34213	240	13.18	81537	4333	204	0.47	2459	3172.64	4219.2	2463.9	3645.6	3297.15	158847	7370813	11779	152987	87372
Guizhou	2018	39.8	15726.2	1535.4	3323.1	508564	26	7093	1576	309.8	5605	20.9	1057248	109.46	0.43	0.9	702.9	8332	2112	122967	46434	147277	3565	6453	11767	34	10.96	28066	1252	98	0.41	1482	176.734	1612.1	616.3	2256.44	2193.37	33357	1216145	2860	44508	19456
Yunnan	2018	46.6	175784	1962.6	3918.9	728873	30	7189	1713	682.6	7627.7	24.8	1523855	96.47	0.53	2.9	460.3	9100	1909	171871	40373	291772	3848	5184	20532	89	12.97	24954	2621	151	0.45	1679	91.1126	1443.1	867.3	2569.16	2478.73	49667	1872976	4216	36515	20340
Tibet	2018	1.2	459.2	194.3	260.2	34874	34	467	89	9	2820	3.8	194143	90.84	0.29	0.5	24.1	1167	5405	86384	10249	94970	785	38	1848	0	7.72	6844	212	81	0.64	69	0	119.3	48.3	116.68	112.47	1569	37064	35	1469	755
Shaanxi	2018	53	158674	2239.6	3726.8	1145226	32	11904	2483	219.6	5105.5	20.9	1215546	121.33	0.46	3.7	730.7	8366	1943	124468	38494	176855	5002	5475	12370	123	13.72	35300	4351	111	0.49	1594	1994.89	1820.3	814.7	2354.79	2215.91	96710	5324201	4470	76512	41479
Gansu	2018	25.4	12908.6	1128	2210.6	322096	23	3986	614	16.9	5465.1	15.8	826956	103.74	0.56	1.7	191.6	4725	2829	130145	41640	201669	4672	4242	9914	0	11.87	27897	1673	103	0.59	1290	52.2835	506.4	784.8	1225.25	1194.2	22214	970537	1305	27882	13958
Qinghai	2018	3	1656.7	355.4	559	131203	36	1062	186	7.6	927	3.7	288659	113.79	0.55	0.7	95.8	1098	526	42981	8685	88507	2349	3328	3261	0	14.57	6396	75	51	0.79	738	1.41057	168	169.1	429.96	422.81	4301	172951	220	4439	2668
Ningxia	2018	7.2	1018.3	498.2	694.6	167865	31	1667	286	64.3	1583	3.7	223071	128.04	0.46	0.5	105.7	1508	480	11743	11275	61000	1373	1678	5870	0	13.35	4450	493	27	1.06	1065	18.5752	267.1	217.6	480.71	462.92	11077	455793	1739	9860	5658
Xinjiang	2018	8	12141.9	1678.6	1992.5	482087	28	3167	521	169.2	6769	18.1	1386371	108.73	0.67	4.8	325.1	3692	1596	68209	32216	253210	5959	4803	11269	17	14.44	18450	578	107	0.57	2686	76.431	850.9	580.9	894.21	856.18	15022	643135	1081	14647	9658
Beijing	2019	505	1.12492e+07	2060.1	3289.2	4859824	72	22124	8516	1129.4	8295	21.8	391947	186.66	0.44	21.2	598.9	4927	4397	26538	80885	581856	1367	1168	27632	696	17.41	10336	93	23	1.4	1166	11983.1	23235.9	13420.5	3142.1	2681.99	313986	22335870	7671	226113	131716
Tianjin	2019	33.4	437773	1092.6	1450.7	997752	39	8474	1420	429.8	3036	10.1	362060	109.15	0.48	0.4	356	3266	2598	26653	30560	148165	1185	1295	25526	239	10.93	5962	56	29	1.34	878	2026.12	3226.3	2346.4	1343.4	1194.6	92502	4629716	10825	96045	57799
Hebei	2019	138.4	1.11614e+06	4345.8	6915.2	1318998	28	15856	2044	855.4	14610.2	37.2	2184222	109.53	0.61	13.8	695.8	12352	2801	211971	91190	149237	7791	7476	42389	38	13.18	84651	1736	173	0.4	3856	326.67	2726.3	1926	5299.32	4741.94	111799	5667279	13340	101274	57809
Shanxi	2019	82.1	383104	2148.2	3142.3	777535	24	5472	972	254.3	7359.2	23	1278772	106.92	0.51	7.2	372.5	7269	1726	107925	55502	115074	5890	5711	22396	0	11.3	42162	1597	128	0.54	2262	48.92	2136.7	1342.9	2491.55	2375.2	46853	1912215	3826	31705	16598
Inner Mongolia	2019	27.9	18453.5	1372.7	2606.2	510975	33	3699	583	176	6136.3	17.5	1309859	118.59	0.43	2.1	218.2	5880	1536	157263	82521	150098	13016	6633	19093	22	11.53	24564	784	117	0.79	3653	6.26	2568.1	1631.3	2126.18	2075.81	24897	1478092	2283	21069	11059
Liaoning	2019	96.2	219863	3270.7	4062.3	1351250	36	12604	1455	373.9	6499.2	28.3	1499786	112.22	0.48	3.2	663.5	9076	2523	105752	90261	291361	6512	4331	30295	269	12.14	34238	2182	130	1.01	2401	1759.98	4112	2570.3	2925.91	2723.21	99880	5084604	10370	69732	40037
Jilin	2019	62.7	205285	1686.6	2304.8	484692	32	4313	537	244.9	5244	13.5	791002	107.69	0.53	1.7	435.6	5100	1488	102426	55528	186078	5043	3584	16983	118	10.22	22198	1118	66	0.81	780	396.64	596.8	288.9	1863.86	1769.31	42323	1483828	2049	31052	15579
Heilongjiang	2019	56	184494	2181.1	2901.8	667886	40	4088	505	535.4	9079.4	17.7	1274098	104.74	0.57	9	666.2	6638	2312	115492	56469	167886	6781	4512	27012	30	14.81	20375	1878	110	0.62	996	55.9	599.1	314.9	1847.13	1732.45	44394	1465528	2920	37313	19989
Shanghai	2019	138.9	2.11705e+06	2028.6	3197.4	4212421	61	26369	4660	168	6548	16.5	672080	165.06	0.44	5.4	452.7	5503	2651	38526	92643	132147	467	845	24779	705	9.29	5597	64	23	3.32	1569	5911.9	20462.4	11367.5	3010.47	2240.43	198646	15245534	13636	173586	100587
Jiangsu	2019	242.5	1.43843e+06	7249	8452.6	5278056	27	63176	9844	65.9	22838.1	53.6	3679239	125.97	0.38	4.4	1545.7	21469	13375	280337	151947	490910	3587	4865	80628	739	15.52	34796	1912	117	1.23	6264	9779.31	9873.8	7418	8972.34	7545.4	635279	27795165	95240	594249	314395
Zhejiang	2019	184	3.55236e+06	6284.4	7047	4395882	28	46952	11353	243.4	15414.3	53.9	3265293	149.34	0.21	3.9	1346.7	27381	19431	251448	124161	1095967	2842	4643	88260	281	16.42	34119	1482	103	1.61	4706	6109.89	11482	4005.2	9894.68	6717.01	534724	16697956	98501	435883	285342
Anhui	2019	151.4	351206	3481.3	4790.8	1459552	25	24321	5830	55.3	8224.3	28.4	2252492	91.8	0.48	3.2	786.6	13104	2219	143644	77318	214098	4844	4877	22202	90	13.23	26435	2053	127	0.49	2301	669.77	5569.6	2231.3	4447.48	4006.72	175318	7540286	25799	166871	82524
Fujian	2019	695.1	709222	3232.1	3915.8	1815601	19	20455	5749	89.8	8636.8	29	1556751	118.81	0.44	20.8	727.4	8902	7351	116760	75353	683020	3514	5347	28505	125	14.85	27788	1100	94	1.07	2402	2971.87	4477.9	1725.1	3881.46	3235.45	171452	7537466	21689	153133	98955
Jiangxi	2019	156.7	216170	2369.5	3506.4	992350	22	14204	2658	41.9	7285.9	24.2	1879451	89.09	0.52	10.4	551.8	8897	2028	93489	49132	135015	4905	6144	22757	60	9.63	37029	1865	114	0.57	1536	181.96	2968.5	1369.1	3068.68	2838.5	105593	3843094	18645	91474	59140
Shandong	2019	177.3	584440	6915.2	8855.1	2877131	27	34805	8351	283.5	12977.4	55.8	2414178	107.1	0.53	44.2	1579.2	19038	3855	282275	119887	442719	6633	6447	122395	233	16.08	83616	2802	154	0.66	6219	5494.34	12882.4	7959.8	6504.38	5786.39	278787	14947162	45250	263211	146481
Henan	2019	313.5	1.47892e+06	4752.8	8245.7	1721638	19	24457	3831	610.1	14004.8	43	1761147	102.09	0.58	4.9	903.1	16627	3252	182441	104438	591371	6467	6967	26618	152	12.29	70734	2301	164	0.35	3364	352.13	4262.3	2460.1	6589.57	5999.12	191570	7930369	23810	144010	86247
Hubei	2019	206.3	199019	3062.3	4635.6	1774183	27	23693	3909	46.7	8712.3	30.3	1780905	95.97	0.43	3.2	1071.5	13703	2442	187419	73688	265400	5165	6860	23517	335	10.82	35515	3001	116	0.71	2214	2065.23	4734.4	3074.5	3829.35	3370.84	178330	9578823	17424	141321	73940
Hunan	2019	250.1	140563	2997.9	5489.7	1381750	23	19466	4158	83.1	10165	32.7	2030593	96.09	0.6	11.3	790.5	11474	2777	203940	88728	424023	5579	6802	25696	101	17.94	57230	1982	141	0.52	1864	610.65	3444.8	2308.3	4570.61	4248.82	157277	7871638	21212	106113	54685
Guangdong	2019	611.8	4058047	8538	14200.3	9450134	40	83586	15175	413.5	23803.8	75.8	2919315	143.5	0.38	23.7	1767	30019	4399	309413	270250	3417485	4720	9495	113595	885	11.93	53900	3106	146	0.92	6696	11874.6	30168.2	21902.5	16449.8	12046.4	803208	30984890	106340	807700	527390
Guangxi	2019	125.3	183265	3023	4450.2	815880	27	4538	1762	22.6	11662	24.5	1758472	103.38	0.52	1.2	674.3	9461	2811	113017	47677	306309	5206	6026	17554	81	10.1	33679	1294	116	0.59	1907	407.38	1586.5	1355.3	3747.19	3587.75	47420	1671326	3937	41900	22687
Hainan	2019	64.2	111426	794.1	931.5	207609	42	1817	452	18.7	2119	7.6	285185	120.21	0.55	0.2	155.8	1684	3140	32039	18746	168087	1033	1163	8338	0	13.38	5417	171	24	0.63	355	286.02	828.5	297.1	899.36	873.99	8903	299096	549	9302	4423
Chongqing	2019	81.2	56434.8	2318.2	3016.1	1119132	25	10269	2737	111.8	4613	21.8	1201848	117.75	0.35	0.7	624.1	8834	1964	61223	42049	220003	2359	3233	27105	329	10.1	21057	65	43	0.61	1160	1714.57	4762.9	1719.8	2769.31	2603	97602	4695714	14001	67271	43872
Sichuan	2019	217	426827	5864	7277.7	2121513	26	24328	4968	191.9	16869.6	42.2	3328646	112.76	0.34	2.8	1023.4	24583	12311	266446	69555	385936	5242	7523	38160	342	13.25	83756	2168	206	0.5	2636	3691.42	5368	3688.8	5612.71	5164.95	170777	8709515	17461	131529	82066
Guizhou	2019	119.9	25034.4	1759.9	3520.1	561177	28	6562	1487	28.7	6702	25.7	1150936	111.78	0.35	0.9	813	10148	1997	125891	50161	150032	3753	7005	12729	35	11.16	28511	642	98	0.44	1541	212.34	1415.4	612.2	3950.77	3874.72	37757	1446849	3850	44328	24729
Yunnan	2019	99	173380	2091.1	3829.3	826983	34	6728	1783	499	8610.3	29.1	2002875	100.1	0.47	3.1	376.3	10250	1900	192615	47394	335966	4053	6003	21885	89	12.97	25587	1336	151	0.48	1812	102.38	1959.6	936.2	4303.54	4185.22	57157	2200452	6286	35212	22324
Tibet	2019	2	382.8	209.1	267.3	36240	33	615	96	7.3	2820	5	201862	91.69	0.29	0.5	24.6	1183	5402	87090	7388	126871	785	38	1853	0	7.62	6940	109	81	0.7	78	0	156.6	38	306.16	301.37	1751	43345	46	2304	1020
Shaanxi	2019	107.4	123104	2322.7	3839.8	1250333	34	11945	2713	91	5105.5	25.6	1532139	119.72	0.38	4	745.8	10109	2086	121392	52194	165021	5419	5593	14330	130	14.73	35404	2207	111	0.54	1912	2869.32	1994.3	1021.2	3560.03	3366.91	115319	5845754	6098	92087	44101
Gansu	2019	34.3	12530.6	1405.7	2323.1	353817	26	3671	674	9.6	5724.6	17.2	887836	103.92	0.51	1.7	174.8	5170	1838	128852	44854	205463	4830	4453	13210	26	13.29	26697	837	104	0.64	1288	60.91	553.5	788.4	1997.51	1958.88	25956	1102446	1705	27637	14894
Qinghai	2019	3.9	2565.2	382.3	564.7	140076	40	1010	211	10	927	4.9	324874	110.73	0.51	0.7	97.2	1191	478	42928	9338	92978	2449	3451	2619	0	14.09	6513	47	52	0.81	716	2.15	210.8	219	645.08	636.98	5476	205680	451	5017	3046
Ningxia	2019	8.2	1618.4	520	685.7	155234	29	1532	296	2.2	1583	4.9	240152	119.24	0.44	0.5	108	1558	499	13418	16852	63810	1553	1788	6538	0	12.85	4397	254	27	1.08	1084	23.93	243.5	171.8	763.9	743.92	12016	545051	1789	9275	5555
Xinjiang	2019	15.9	6721.9	1819	2138.2	517695	29	3061	681	113.5	6918	20.1	1194424	108.79	0.67	4.7	315.3	3720	1647	70190	33315	324636	6935	5293	10322	27	13.39	18376	301	107	0.59	2868	76.3	718.8	764.9	2049.02	2006	13820	641033	1069	14771	8652
Beijing	2020	373.2	1.16178e+07	2084.1	3272.9	5032437	77	22366	8877	1101.3	9340	24.6	440119	178.43	0.44	21.7	606.2	4495	4229	25409	79218	1507076	1404	1173	28418	727	17.02	10599	92	23	1.43	1140	15737.3	25831.8	15296.4	3727.87	3247.63	336280	23265793	8290	254165	162824
Tianjin	2020	33.7	522656	1254.6	1488.8	1057711	43	8429	1441	433	3036	11.4	376892	123.4	0.42	0.4	358.5	3926	2581	21786	29552	89111	1186	1325	27143	239	11.54	5838	56	27	1.57	875	2374.93	4342	2404	1779.14	1584.54	90640	4850116	12001	111514	75434
Hebei	2020	100.2	1.21218e+06	4598.2	7104	1429512	31	16370	2464	855.2	15592.5	42.8	2230110	111.73	0.6	14.7	616.3	14323	2696	212870	89386	130224	7941	7809	43252	59	13.29	86939	872	176	0.46	3934	170.4	4402.3	1717.6	6825.41	5971.71	125058	6343724	17423	125608	92196
Shanxi	2020	82.8	332356	2322.3	3266.3	845635	26	6018	1222	249	7699.2	26	1319319	115.22	0.48	7.7	412.8	8185	1720	101563	52301	139456	6251	5745	20255	24	11.01	41140	799	128	0.62	2342	69.3	2322.6	928.4	3242.42	3091.7	52394	2110549	5150	40302	27296
Inner Mongolia	2020	19.5	19546.2	1441.3	2574.3	528836	35	3776	683	178.6	6136.3	18.6	1538619	123.17	0.41	1.3	207	7327	1538	159645	77217	199955	14190	6985	20266	49	11.51	24549	404	117	0.85	3900	14.44	2799.9	2013.7	2648.41	2584.73	27914	1610703	3079	26224	17958
Liaoning	2020	79.5	281984	3305.2	3921.8	1391234	38	12305	1584	282.3	6795.2	30.4	1644879	114.43	0.47	3.1	598.9	10385	2361	105721	91916	248361	6627	4331	31195	295	12.3	34131	1106	129	1.06	2423	1921.82	4326	2646.9	3667.28	3388.94	111931	5490052	12544	86527	60185
Jilin	2020	55.8	189554	1651.2	2445	511241	36	4368	595	272.3	5143	14.7	909123	119.22	0.47	1.8	617.7	5736	1455	90634	53026	192750	5043	4306	20508	118	10.07	25616	579	66	0.94	805	441.34	525.8	346.7	2242.09	2119.9	44472	1595099	2481	34438	23951
Heilongjiang	2020	53.6	148051	2127.5	2980.3	684724	46	4328	631	477.3	9117.8	18.6	1499730	120.7	0.48	9.7	585	8391	2381	106935	60623	188700	6781	4512	29406	30	13.99	20461	942	103	0.74	1014	46.2	687.2	367.8	2235.84	2092.5	44205	1731605	3186	43252	28475
Shanghai	2020	140.7	2.23909e+06	2322	3365.7	4511223	63	27643	5434	167.9	6464	17.8	697997	171.99	0.45	9.1	751.4	5919	2557	38821	88607	129808	491	845	24945	729	9.21	5897	63	23	3.25	1576	6571.32	23624.8	14097.3	3672.33	2824.19	228621	16156905	14903	210293	139780
Jiangsu	2020	206.7	1.41631e+06	7224.9	8428.7	5751294	29	66556	12511	65.3	22838.1	61.6	3990069	116.78	0.39	4.4	1528.3	24643	4934	271789	149417	484977	4174	4925	83541	792	15.61	35747	962	120	1.24	6374	10818.1	13189.1	7713	10888.2	9188.72	669084	30059283	103567	719452	499167
Zhejiang	2020	167.5	3.70425e+06	6031.5	7041.1	4719793	32	49142	12563	228.3	15414.3	59.7	3497879	132.96	0.24	3.8	1321.4	25229	13762	229269	115583	741879	3159	5096	107849	508	14.75	34400	748	104	1.53	4830	7037.65	12124.5	4377.1	12620.9	8309.99	582981	18598951	118007	507050	391700
Anhui	2020	154.8	275910	3543.7	5010.5	1547722	27	24581	5698	54.9	8224.3	31	2371261	98.74	0.47	3.5	795.3	15022	2177	138536	75924	185916	5287	4904	27725	113	13.02	29391	1031	131	0.58	2428	784.48	6281.1	2734.4	5662.02	5053.59	194688	8831833	29928	202298	119696
Fujian	2020	324.9	887672	3370	3979.6	1874018	22	21380	6403	67.7	8861.6	32.3	1548884	114.09	0.47	21.7	726.8	8365	7312	117538	68794	298991	3779	5635	30924	130	14.18	28105	567	97	1.11	2483	2274.9	5082.2	1767.2	4764.94	3908.46	185622	8424072	25504	174867	145928
Jiangxi	2020	130.7	254496	2532.9	3599.3	1077845	24	15605	3259	98.7	7285.9	26.2	2146725	94.04	0.51	10.8	544.8	10491	2108	90281	46830	113741	4917	6234	25969	60	9.73	36716	934	114	0.63	1627	215.78	3294.2	1585.2	3849.22	3537.88	124326	4307188	23056	109738	80239
Shandong	2020	182	598847	6756.8	8761.3	3171601	30	38570	9777	292.5	13193.4	58	2630547	107.43	0.53	45.9	1570.6	17679	3396	293242	167471	269210	6924	7473	127200	303	15.56	84872	1413	154	0.69	6940	5911.88	13819.8	7629.8	8192.52	7198.8	341159	16818915	63062	337280	238778
Henan	2020	273	1866488	4934.5	8748.7	1797652	21	23848	4191	575.2	14094.2	49.4	1764805	101.16	0.6	5.3	748.4	19184	3123	181017	102790	642149	6519	7100	30085	181	12.2	74644	1153	166	0.41	3392	404.6	4254.2	2672.1	8986.43	8156.78	203080	9012742	26416	178585	122809
Hubei	2020	180.4	292523	3221.4	4789.7	1828064	30	24141	4545	45	8592.3	32.5	1980710	98.37	0.42	3	1202.6	14261	2276	175879	79434	308739	5185	7230	27088	384	11.36	35447	1502	117	0.76	2144	1927.76	5078.7	2946.9	4676.94	4205.17	192168	10052800	20626	163613	110102
Hunan	2020	184.8	175975	3242.4	5771.2	1482739	25	20982	4834	68	10695	36.6	2143014	101.13	0.58	11	678.5	12061	2771	202390	84162	388557	5646	6951	28682	158	17.25	56042	997	143	0.59	1929	941.87	4185.8	2820.2	6100.47	5671.25	177561	8987001	25510	128573	78723
Guangdong	2020	534.7	4.16761e+06	8653.2	14251.4	9914338	43	85688	16936	390	23803.8	83.8	3223399	123.3	0.42	23.1	1705.7	32335	4248	314322	244880	3077965	4871	10488	117919	1029	11.85	55900	1558	148	0.93	6926	13630.5	30533.8	21879.3	20833.1	15025.3	872238	34798833	132120	967204	709725
Guangxi	2020	112.1	232771	3356.2	4799.3	884642	29	5725	2136	22.6	12012	27.1	2206241	106.39	0.53	1.2	734	10311	2535	116503	45883	353962	5206	6803	17897	105	9.41	33875	650	116	0.6	2029	546.38	2116.5	1223	5042.16	4826.86	45821	1732304	4213	51712	34470
Hainan	2020	41.8	141859	852.3	964	216286	42	1874	578	18	2559	8.2	322957	112.61	0.6	0.2	143.5	2109	2951	32452	18286	173199	1033	1254	9212	8	12.53	6127	91	24	0.66	363	119.33	941.7	321.6	1177.98	1146.73	8961	366252	691	14360	8578
Chongqing	2020	86.6	52792.4	2368.8	3117.2	1197952	27	10928	3199	43.6	5285	24.2	1291878	113.56	0.36	0.7	606.3	10164	1984	60229	44331	119926	2356	3402	27219	343	10.05	20922	68	43	0.62	1186	2011.06	5810.3	2148.4	3392.33	3190.23	105712	5267944	16167	83826	55377
Sichuan	2020	219	546960	6284.7	7521.4	2359810	29	22806	5876	188.1	16869.6	48.3	3535457	109.05	0.34	2.9	968.9	28160	8963	245762	70769	439046	5312	8140	42064	558	12.1	82793	1085	207	0.52	2865	4248.16	5901.6	4405	8064.43	7526.73	189829	10552846	22242	160036	108386
Guizhou	2020	110.1	11949.1	1744.5	3597.4	560259	29	6505	1697	29.2	6702	27.9	1230460	106.15	0.38	1.5	836.9	11565	1945	122683	41381	175412	3873	7607	14085	35	11.29	28880	338	100	0.43	1586	267.83	1628.1	772.3	5163.31	5077.83	41496	1617090	5068	49200	34971
Yunnan	2020	89.9	172690	2218	3945.4	787004	34	6748	2055	494.7	6194	33.1	2222145	104.92	0.46	3.2	417	11767	1880	189615	45884	262836	4220	8406	25619	139	12.9	26626	694	149	0.5	2025	107.55	2324.4	1358.1	5805.94	5647.84	60369	2459862	6065	45153	28943
Tibet	2020	1.6	350.7	219	279.1	40868	36	593	120	5.7	2820	5.6	247669	88.24	0.31	0.5	23.5	1232	5399	85862	7842	58535	785	106	2716	0	8.3	6939	57	81	0.68	82	0	75.2	12.3	434.08	429.09	1579	43692	51	2296	1702
Shaanxi	2020	98.7	158145	2576.5	3876.2	1334689	38	12363	3038	95.5	5071.3	29.2	1695298	116.11	0.39	4.4	751	12492	2041	115455	49801	156854	5589	6171	16090	186	14.07	34983	1135	117	0.55	1741	2832.29	2118.6	1019.1	4385.51	4148.73	118807	6323310	8181	99236	60524
Gansu	2020	42.7	16344.4	1460.6	2298.6	379220	28	3934	803	4.7	5549.6	18.6	938821	106.87	0.48	1.7	164.6	5991	1745	128898	46641	197954	5113	5072	13590	26	13.33	26204	419	104	0.73	1376	64.03	543.9	815.7	2604.77	2557.64	26814	1096444	1608	30732	20991
Qinghai	2020	4.5	3381.7	412.8	581.1	139604	42	980	235	10	927	5.7	375296	111.31	0.5	0.8	97.7	1671	475	43115	10039	93817	2975	3451	3311	0	13.87	6407	28	50	0.98	742	4.76	201.6	197.4	837.13	827.54	4423	213155	285	6736	4693
Ningxia	2020	7.7	1487.9	550	712.7	180326	34	1600	315	2.4	1633	5.3	269378	116.51	0.46	0.5	110.8	1637	483	17060	20714	84745	1663	1946	6533	0	11.85	4574	135	27	1.11	1038	27.6	235.5	193.8	949.32	924.34	12169	596400	1881	12172	7710
Xinjiang	2020	13.2	8089.8	1943.8	2359.2	544612	30	3314	852	117.2	6618	21.8	1402370	110.11	0.69	4.2	314.9	4019	1556	68847	35132	420574	7831	5555	11642	27	13.06	18158	163	107	0.59	3099	62.37	731.3	722.7	3138.02	3092.05	14109	615662	1222	18843	12763
Beijing	2021	566	1.23217e+07	2030.8	3379.4	5247349	80	22367	9263	1085.3	10750	27	471875	181.49	0.39	22.2	614.7	5562	3834	27653	80754	1504754	1502	1177	28580	783	16.45	10699	92	20	1.52	1233	20382.1	31239.8	16856.2	795.96	512.96	338297	26293208	8864	283134	198778
Tianjin	2021	30.3	555770	1352.5	1536.8	1136909	45	9194	1726	432.2	3036	12.9	325076	127.1	0.21	0.4	361	6665	2502	22155	37103	101099	1191	1325	27713	272	12.51	6076	56	20	1.66	982	2658.36	5403.4	2437.5	346.46	207.71	102986	5743282	13279	90471	97910
Hebei	2021	81.3	1.27735e+06	5012.5	7512.5	1507875	32	17804	2677	817.6	15549.7	44.7	2300354	116.05	0.42	7.8	627.8	17730	2709	214150	100999	152052	8122	8084	82017	74	11.34	88162	440	177	0.53	4294	442.96	3790.8	2265.5	1284.73	756.64	125609	7454936	21367	130705	120034
Shanxi	2021	34.9	358371	2478.7	3325.8	891839	27	6854	1529	218.2	7699.2	28.5	1476041	118.55	0.36	7.7	398.7	9667	1761	98449	53074	136812	6252	5763	48766	23	10.32	41007	400	128	0.66	2608	70.94	3420.8	1619	505.42	374.63	57228	2518889	6069	40460	37379
Inner Mongolia	2021	12.4	20150.3	1750.1	2665.2	561435	36	3984	804	157.3	6049.7	19.3	1577828	125.71	0.32	1.3	216.9	7475	1538	152126	83047	205388	14209	6985	47334	49	9.87	24948	214	117	0.89	3957	277.84	3145.5	2845.3	359.78	296.92	26427	1900595	3750	29462	24362
Liaoning	2021	42.5	302076	3274	3994.1	1422367	40	12629	1686	236.4	6795.2	32	1743545	117.63	0.39	2.9	566	10769	2167	107278	97551	226502	6734	4348	41253	407	11.95	33051	568	129	1.1	2576	1838.93	4785.7	2870.6	634.02	414.06	116505	6004236	13733	88504	80191
Jilin	2021	21.6	195089	1743.1	2454.6	527606	37	4639	673	247	5143	15.4	846889	124.88	0.34	1.7	621.6	6979	1337	92505	49107	147936	5152	4315	31657	124	9.57	25344	310	66	1.01	843	505.62	587.1	349	352.66	244.07	50818	1836516	2514	38807	29879
Heilongjiang	2021	25.1	168149	2260.4	3093.9	686824	42	4689	765	803.6	8661.8	20.2	1166001	120.3	0.36	9.7	564	8584	1902	95094	57563	226764	7153	4520	47324	78	13.11	20578	476	103	0.78	1089	55.4	801.7	610.4	380.21	246.83	48639	1945827	3979	47577	38884
Shanghai	2021	148.4	2.38036e+06	2340.4	3616.6	4832291	66	29626	5851	140	7099	19.9	713202	176.7	0.38	9.4	753.6	6554	2555	36541	93520	186242	491	851	25180	831	8.98	6308	64	22	3.3	1750	8037.91	29122.5	19284.3	2266.5	574.58	235518	18197705	16059	232918	179317
Jiangsu	2021	172.5	1.49144e+06	7464.3	8753.6	6341912	31	72226	14337	45.2	22838.1	66.7	4158883	119.68	0.29	4.4	1335.5	29172	4802	269292	149380	431271	4398	5023	113079	947	14.67	36448	487	123	1.31	7101	11386.2	13386.1	7234.2	2301.47	1328.81	755899	34385572	113523	696693	640917
Zhejiang	2021	130.8	3.99103e+06	6237.8	7483.4	5006423	32	54338	13726	176.8	15413.7	62.8	3714745	135.47	0.24	4.1	1304.1	27428	13139	255806	115045	601399	3345	5200	149165	649	13.22	35120	381	103	1.62	5514	7636.24	14913.5	4982.5	3336.85	1105.39	575284	21576904	124853	503197	465468
Anhui	2021	133.4	289242	3889	5276.7	1696023	28	25939	5878	40.1	8224.3	33.3	2525823	101.3	0.34	3.5	789.9	18024	2152	136168	83058	233971	5410	5146	73315	200	11.23	29554	520	133	0.62	2715	872.53	7461.9	3647.2	995.97	602.42	235292	10061245	34354	196427	153475
Fujian	2021	433.1	945976	3546.6	4146.6	1957410	23	22292	6786	49.4	8861.6	34.5	1683409	115.22	0.35	22.9	733.5	11965	7291	117553	72378	404389	3988	5810	43403	157	11.54	28693	301	96	1.25	2837	2480.56	6397.2	2292.4	1005.31	530.53	235412	9687292	30925	160703	153814
Jiangxi	2021	57.3	267566	2642.3	3855.9	1132004	25	18149	3972	95.3	6718	28.1	2338701	99.54	0.36	11	525.6	12642	2092	89568	49255	208135	5197	6309	51781	129	8.29	36764	469	114	0.69	1863	218.42	3807.7	1860.1	638.69	428	124785	5021718	24316	100930	97372
Shandong	2021	193.4	645152	7037	9368	3435073	32	41834	13120	239.3	14692.4	60.9	2749109	110.6	0.43	44.2	1550	23794	3343	288481	176621	416064	7198	7477	187331	377	14.41	85715	720	153	0.74	7383	7767.57	17145.5	9115.6	1658.93	1016.13	447642	19446588	87598	369470	329838
Henan	2021	130.1	2.00936e+06	5631	9136.6	1858564	22	23883	4291	508.2	15761.8	52.6	2009504	104.75	0.43	5.1	666.1	23026	3009	204378	161714	620636	6519	7190	57246	249	9.67	78536	580	169	0.42	3647	452.47	5088.3	3523.6	1539.95	994.71	222433	10188408	31205	167550	158038
Hubei	2021	85.9	305097	3667.8	5041.1	1979422	33	25595	4775	33.9	8690	35.3	2184267	100.7	0.33	3.1	1257.1	17483	2187	174019	82720	280077	5227	7378	38513	479	9.85	36529	753	117	0.8	2472	2132.62	6126.9	3495.6	895.46	528.89	230668	11602178	22613	175312	155169
Hunan	2021	99.4	188204	3513	6026.2	1540680	27	21936	4949	50.8	10695	38.8	2352262	104.84	0.42	10.9	631.3	15825	2791	210939	98353	375716	5909	7083	52634	162	11.97	55677	504	144	0.73	2155	1120.8	5065.8	3484.9	932.34	636.5	209329	10289088	35517	114167	98936
Guangdong	2021	496.7	4369014	9333.7	15070.3	10506390	43	94392	19257	304.1	23803.8	90.5	3483503	128.25	0.31	21.8	1709.8	41032	4219	321640	221662	3068782	5278	11042	131583	1138	10.88	57964	785	150	1	7867	15735.8	37886	20748.3	4953.47	1932.37	885248	40021795	146858	980634	872209
Guangxi	2021	66.3	245321	3579.2	5011.4	938523	30	6795	2365	20	11187	30	2430512	109.42	0.39	1.3	780.6	12782	2273	116786	47958	291416	5216	7348	36351	128	8.41	34112	328	116	0.6	2238	695.72	2616.6	1330	698.26	536.25	55821	1994572	7748	55987	46804
Hainan	2021	17.5	151408	1096	989.4	227453	42	2017	657	13.8	1964	8.7	361365	113.56	0.42	0.2	133.9	2415	2933	32155	19612	184361	1033	1265	12838	8	13.13	6277	51	24	0.68	405	104.3	1250.1	360.4	166.74	135.77	13457	469840	1076	17679	13632
Chongqing	2021	54.5	54932.2	2612.1	3288.5	1267110	28	11796	3406	33.6	5285	25.5	1415303	116.77	0.3	0.7	610.6	10644	1963	59852	45170	123013	2359	3839	29159	370	9.38	21361	69	43	0.73	1341	2481.42	6723.4	2851.3	537.34	374.15	123446	6038410	19797	83555	76206
Sichuan	2021	126.2	573812	6708.5	7990.8	2565353	31	25053	6518	151.5	16727.6	49.6	3748025	111.55	0.28	3.2	929.8	29649	7137	226372	79001	284352	5601	8608	57156	558	9.03	80249	544	207	0.55	3275	4341.13	7364.4	5474.7	1321.61	947.43	197143	12145209	26645	163664	146936
Guizhou	2021	230.3	12663.8	2045.1	3811	602577	30	7246	1883	23	6702	30.1	1346113	110.85	0.29	1.7	869.1	13270	1912	136763	47939	161501	3873	8010	27611	74	8.43	29292	186	99	0.47	1743	408.04	1746.6	893.8	525.35	437.54	43084	1803506	5893	41733	39267
Yunnan	2021	42.6	177664	2431.9	4063.2	824704	35	7321	2247	458.1	6194	35.9	2371319	107.58	0.36	3.6	409.3	13177	1875	194296	50946	379352	4744	9947	55040	153	10.28	26885	373	151	0.52	2139	87.91	2461.7	1459.4	648.88	523.73	58880	2819392	6811	47997	41167
Tibet	2021	1.3	379.4	254.2	299.8	44814	39	631	140	4.7	2390	6.1	271990	91.1	0.31	0.5	28.1	1180	5399	89404	10888	58716	1188	407	3253	0	5.63	6907	31	82	0.72	101	0	152.2	22.1	67.01	61.85	1568	59989	96	2644	1929
Shaanxi	2021	59.3	167414	2943.8	4115.2	1339243	39	13132	3252	74.2	5071.3	32.1	1795682	120.83	0.27	4.5	758.7	14644	2105	116782	48491	183185	5630	6484	27747	253	11.35	34971	568	117	0.58	2217	3148.76	3048.6	1813.6	611.31	442.8	125281	7006207	8327	105652	86272
Gansu	2021	14.6	17658.7	1622.6	2434.2	398082	29	4598	955	2.9	4802.7	20.2	1042649	110.23	0.39	1.7	162	6441	1770	131918	49191	174223	5338	5540	21828	38	10.63	25759	210	104	0.78	1495	46.24	771.1	876.4	350.43	300.63	33255	1294694	2201	30165	26056
Qinghai	2021	2.3	3463.7	438.3	609.1	146795	44	1013	301	8	927	6	369996	114.56	0.3	0.8	98.1	1971	480	47129	11408	109931	2975	3503	15041	0	12.78	6408	19	50	1.01	858	2.49	665.2	275.8	97.04	86.14	5204	267745	441	7448	6591
Ningxia	2021	4.7	1889.9	596.6	750.8	192353	35	1694	351	1.9	1503	5.8	293839	119.46	0.37	0.5	122.3	1981	473	22017	22096	76421	1678	2079	10341	0	10.75	4571	76	27	1.18	1158	39.66	317.2	236.1	127.1	104.64	15930	704410	2448	14579	12885
Xinjiang	2021	11.7	8675.3	2251.6	2464.3	571010	32	3993	934	96.2	6455.2	23	1540423	114.54	0.65	4.1	293.8	3992	1536	68227	42629	372985	7830	7014	19593	27	10.33	16970	94	110	0.62	3460	73.08	917.7	871.5	417.61	371.43	19244	783118	1778	22221	21178

## Sheet: Economic resilience
		Resistance and resilience				Adaptation and adjustment				Innovation and transformation
City	Year	Per capita GDP	Per capita disposable income of urban residents	Urban registered unemployment rate	Unemployment insurance participation rate	Local general budget expenditure per capita	Employees over total regional population	Total general budget fiscal expenditures over total revenues	Urbanization rate	Tertiary sector as a share of GDP	Science and technology expenditures as a share of GDP	Level of foreign direct investment	Number of patents granted for inventions	Financial expenditure on education
Beijing	2013	93180.3	40321	7.5	0.4824	19640.8	0.536941	1.14	0.864	0.756859	0.0118515	0.0249789	62671	681.18
Tianjin	2013	102426	32293.6	21.7	0.19766	18079.5	0.601035	1.22613	0.823	0.478121	0.00642639	0.104797	24856	461.36
Hebei	2013	39027.1	22580.3	37.2	0.069292	6050.47	0.553238	1.92087	0.48	0.352948	0.00174947	0.016459	18186	837.63
Shanxi	2013	35828.1	22455.6	21.1	0.113352	8571.8	0.524752	1.78073	0.529	0.397604	0.00490002	0.0145006	8565	542.44
Inner Mongolia	2013	68906.3	25496.7	23.8	0.0950713	15016.4	0.558045	2.14211	0.598	0.363478	0.00187036	0.025249	3836	456.87
Liaoning	2013	62344.1	25578.2	39.6	0.151936	11907	0.577068	1.55434	0.665	0.385348	0.00437251	0.0936291	21656	669.48
Jilin	2013	48899.6	22274.6	22.6	0.0970015	10287.9	0.546102	2.37243	0.557	0.353652	0.00285289	0.0119523	6219	422.09
Heilongjiang	2013	39429.7	19597	41.4	0.130224	9190.34	0.562029	2.63753	0.58	0.411481	0.00267106	0.0241125	19819	501.28
Shanghai	2013	89126.4	43851.4	25.3	0.255596	18499.2	0.464604	1.10198	0.896	0.616233	0.0118094	0.014802	48680	679.54
Jiangsu	2013	72941.1	32537.5	37.6	0.169592	9519.62	0.584949	1.18726	0.644	0.442178	0.00506398	0.00578721	239645	1434.99
Zhejiang	2013	65277.6	37850.8	33.4	0.197839	8178.54	0.594053	1.24587	0.639	0.459184	0.00508176	0.0234874	202350	950.07
Anhui	2013	32113.1	23114.2	32.4	0.0683033	7264.01	0.714078	2.09616	0.479	0.326939	0.00570326	0.0321566	48849	736.59
Fujian	2013	56289.5	30816.4	14.7	0.127851	7899.1	0.568855	1.44792	0.608	0.389054	0.00277202	0.0183809	37511	574.91
Jiangxi	2013	32194.3	21872.7	27.4	0.0605675	7753.13	0.527703	2.14052	0.49	0.349102	0.00321439	0.0327021	9970	664.53
Shandong	2013	56669.7	28264.1	42.2	0.1118	6863.12	0.59922	1.46686	0.535	0.407733	0.00270033	0.0183832	76976	1399.67
Henan	2013	33627.2	22398	40.2	0.0774365	5831.31	0.532122	2.31108	0.436	0.319667	0.00248514	0.0263461	29482	1171.52
Hubei	2013	42759.3	22906.4	40.2	0.0881856	7539.93	0.587099	1.99508	0.545	0.379108	0.00311433	0.0168105	28760	690.63
Hunan	2013	37305.6	23414	45.6	0.0699545	7107.41	0.611583	2.30978	0.476	0.401479	0.00225249	0.0228966	24392	809.45
Guangdong	2013	55434.6	33090	38	0.239769	7463.18	0.55661	1.18775	0.681	0.475215	0.00552127	0.024724	170430	1744.59
Guangxi	2013	30543	23305.4	18	0.0535616	6782.22	0.588036	2.43524	0.451	0.357884	0.00376196	0.00348298	7884	609.93
Hainan	2013	34538.7	22928.9	3.9	0.163913	10991	0.533217	2.10218	0.523	0.477945	0.0043524	0.0359883	1331	174.57
Chongqing	2013	42455.2	25216.1	12.1	0.129425	10170.3	0.537592	1.80853	0.583	0.41007	0.00302349	0.019698	24828	437.28
Sichuan	2013	32546.6	22367.6	42.9	0.0756567	7671.61	0.571464	2.23444	0.45	0.350716	0.00263375	0.024019	46171	1036.41
Guizhou	2013	22265.6	20667.1	13.7	0.0509912	8487.5	0.513274	2.55523	0.379	0.461742	0.00423774	0.00447984	7915	560.67
Yunnan	2013	25495.2	23235.5	18.1	0.050097	8826.78	0.61086	2.54236	0.4	0.41393	0.00359947	0.0267801	6804	685.97
Tibet	2013	25730.9	20023.4	1.6	0.0347003	31997.2	0.55205	10.6747	0.24	0.524636	0.00511236	0.000430149	121	107.18
Shaanxi	2013	42601.1	22858.4	21.1	0.0893007	9634.78	0.549422	2.09633	0.516	0.346027	0.00234612	0.0143213	20836	710.11
Gansu	2013	24953.4	18964.8	9.3	0.0642885	9103.74	0.532913	3.80328	0.405	0.40558	0.0031213	0.000734078	4737	377.06
Qinghai	2013	37163.9	19498.5	4.2	0.0674256	21507	0.55028	5.48579	0.492	0.324755	0.00395371	0.00338786	502	121.51
Ningxia	2013	38702.3	21833.3	4.7	0.107057	13851.1	0.518018	2.99176	0.529	0.417882	0.00414732	0.00394149	1211	112.95
Xinjiang	2013	36953.3	19873.8	11.9	0.124245	13422.8	0.551422	2.7179	0.449	0.370208	0.00471942	0.00354962	4998	532.67
Beijing	2014	98253.5	48532	7.4	0.486918	20841.4	0.532796	1.12354	0.865	0.779484	0.0132536	0.0242241	74661	742.05
Tianjin	2014	110055	31506	22.5	0.20126	20186.8	0.613863	1.20681	0.826	0.495658	0.00693079	0.108917	26351	517.01
Hebei	2014	40176.4	24141	38.3	0.0694661	6387.14	0.54322	1.91174	0.494	0.37255	0.00174432	0.0155269	20132	868.87
Shanxi	2014	36172	24069	24.5	0.115561	8745.12	0.522109	1.69461	0.543	0.444986	0.00425185	0.0149922	8371	507.28
Inner Mongolia	2014	72561	28350	24.8	0.0964884	15843.1	0.555329	2.10449	0.61	0.395187	0.00184973	0.0200958	4031	477.77
Liaoning	2014	65687.4	29082	41	0.152432	11657.8	0.58793	1.59124	0.67	0.41766	0.00380136	0.0841202	19525	604.49
Jilin	2014	52245	23218	23.2	0.0979182	11026.7	0.540125	2.42089	0.568	0.361696	0.0026407	0.0121199	6696	407.1
Heilongjiang	2014	41683.4	22609	39.9	0.132594	9518.35	0.539357	2.63905	0.592	0.457706	0.00262378	0.0256795	15412	505.94
Shanghai	2014	95531.8	48841	25.6	0.257033	19957.2	0.553559	1.07369	0.893	0.648163	0.0111292	0.0139288	50488	695.63
Jiangsu	2014	78599.6	34346	36.6	0.174218	10231.2	0.581188	1.17134	0.657	0.470123	0.00502548	0.00542921	200032	1504.86
Zhejiang	2014	68205.5	40393	33.1	0.205484	8759.88	0.587267	1.25171	0.65	0.47845	0.00517735	0.0242456	188544	1030.99
Anhui	2014	34765.3	24839	31.5	0.0703685	7777.39	0.718859	2.10242	0.493	0.353915	0.00621572	0.0336598	48380	743.07
Fujian	2014	60977.8	30722	14.3	0.132852	8382	0.562484	1.39983	0.62	0.39598	0.00280182	0.017523	37857	634.6
Jiangxi	2014	35077.3	24309	29.4	0.0606696	8666.74	0.524107	2.06326	0.506	0.368	0.00371437	0.0331325	13831	711.72
Shandong	2014	60589.9	29222	43.1	0.11769	7317.81	0.59115	1.4278	0.548	0.434824	0.00247465	0.0183832	72818	1461.05
Henan	2014	36224.2	23672	40	0.0801763	6250.59	0.526905	2.20085	0.45	0.370988	0.00232553	0.0265202	33366	1201.38
Hubei	2014	47075.7	24852	37.9	0.0892366	8483.75	0.58597	1.92222	0.557	0.414545	0.00491102	0.0172436	28290	773.35
Hunan	2014	40897.5	26570	47.3	0.0770685	7589.44	0.611727	2.21734	0.49	0.42188	0.00219622	0.0243655	26637	833.27
Guangdong	2014	59021.5	32148	36.8	0.24721	7966.44	0.559492	1.13485	0.686	0.489948	0.00404558	0.0242128	179953	1808.97
Guangxi	2014	32857.2	24669	18.7	0.0542977	7295.16	0.585954	2.44663	0.465	0.378647	0.0038238	0.00452619	9664	660.53
Hainan	2014	37400.9	24487	4.3	0.168269	11749.4	0.538568	1.98041	0.533	0.51853	0.00386492	0.0336362	1597	175.95
Chongqing	2014	46870.2	25147	13.4	0.144298	10859	0.536352	1.71923	0.597	0.467833	0.00267553	0.017783	24312	469.98
Sichuan	2014	35061.6	24234	54.4	0.0781177	8350.67	0.569849	2.22034	0.465	0.386983	0.00286509	0.0218733	47120	1056.91
Guizhou	2014	25201	22548	14.1	0.0521893	9635.03	0.519361	2.59229	0.403	0.445535	0.00478503	0.00311823	10107	637.03
Yunnan	2014	27540.5	24299	19.2	0.0509134	9537.89	0.614442	2.61356	0.412	0.43253	0.00336726	0.0250667	8124	674.94
Tibet	2014	28333.2	22016	1.7	0.0384615	36477.2	0.541538	9.53979	0.262	0.534681	0.00480002	0.000358831	146	142.08
Shaanxi	2014	46224	24366	22.3	0.089966	10354.1	0.548994	2.09612	0.53	0.37014	0.0025359	0.0147391	22820	693.83
Gansu	2014	27012.3	21804	9.7	0.0641644	10041.4	0.532596	3.77821	0.423	0.440206	0.00309501	0.000945396	5097	401.26
Qinghai	2014	39988.2	22307	4.2	0.0682292	23392.9	0.550868	5.35374	0.509	0.37037	0.00451088	0.00166559	619	156.31
Ningxia	2014	40591.4	23285	5	0.108407	14755.9	0.507375	2.94371	0.549	0.433803	0.00423676	0.00229532	1424	122.68
Xinjiang	2014	39885.8	23214	11.2	0.124817	14270.1	0.544086	2.58729	0.468	0.408251	0.00435005	0.00276491	5238	567.2
Beijing	2015	105186	52859	7.8	0.494653	26223.5	0.542093	1.21462	0.867	0.796527	0.0125051	0.0326672	94031	855.67
Tianjin	2015	114928	34101	25.1	0.205212	22462.5	0.623211	1.21193	0.829	0.521529	0.00730552	0.120992	37342	507.44
Hebei	2015	40580.1	26152	39.4	0.0695711	7668.06	0.534649	2.12601	0.517	0.401924	0.00152653	0.0145751	30130	1041.16
Shanxi	2015	36278.7	25828	25.6	0.11688	9727.11	0.519182	2.08419	0.559	0.531788	0.00293503	0.0151014	10020	602.85
Inner Mongolia	2015	73080	30594	25.9	0.0992213	17430.2	0.553689	2.16493	0.621	0.404537	0.0020032	0.0161917	5522	536.53
Liaoning	2015	66088.1	31126	46.2	0.153366	10331.1	0.555533	2.10662	0.68	0.461928	0.00240399	0.0159796	25182	610.24
Jilin	2015	53819.9	24901	23.9	0.0999617	12311.9	0.5354	2.61691	0.576	0.38833	0.00294316	0.0132269	8878	477.57
Heilongjiang	2015	42742.1	24203	41	0.088637	11393.2	0.517144	3.44861	0.605	0.50731	0.0028448	0.0290308	18943	549.66
Shanghai	2015	102211	52962	24.8	0.261107	25189.4	0.55391	1.12176	0.885	0.677559	0.0108206	0.0123168	60623	767.32
Jiangsu	2015	84325.2	37173	36	0.179302	11650.7	0.581179	1.20664	0.675	0.486133	0.00530489	0.00464749	250290	1746.22
Zhejiang	2015	71656.6	43714	33.7	0.21056	11104.4	0.585631	1.38172	0.663	0.497637	0.00584776	0.0242796	234983	1264.93
Anhui	2015	36608.9	26936	30.9	0.0726335	8715.7	0.722359	2.13462	0.51	0.390905	0.00672283	0.0355951	59039	856.73
Fujian	2015	65210.4	33275	15.4	0.137123	10044.1	0.566014	1.5728	0.632	0.415588	0.00294844	0.0178435	61621	757.51
Jiangxi	2015	37288.2	26500	29.9	0.0627648	9838.46	0.521293	2.03743	0.523	0.391014	0.00447208	0.0351608	24161	793.27
Shandong	2015	63858	31545	43.7	0.122015	8362.06	0.585141	1.49205	0.57	0.452957	0.00252451	0.0183633	98101	1690.62
Henan	2015	38142.6	25576	42.5	0.0807443	7008.92	0.523142	2.25439	0.47	0.40201	0.00224987	0.0270176	47766	1271
Hubei	2015	50513.1	27051	33.4	0.0903248	10483.5	0.580855	2.04052	0.572	0.431022	0.00532518	0.0183667	38781	913.05
Hunan	2015	43691.9	28838	45.1	0.0787906	8660.2	0.601708	2.27743	0.508	0.441481	0.00229256	0.0252387	34075	928.54
Guangdong	2015	62350.2	34757	37	0.250908	10984.6	0.562254	1.3695	0.695	0.506142	0.00782214	0.0223987	241176	2040.65
Guangxi	2015	34926.5	26416	18.1	0.0567865	8450.45	0.539389	2.68322	0.48	0.388032	0.00295362	0.00724824	13573	789.69
Hainan	2015	39182.6	26356	4.8	0.174392	13115.7	0.540487	1.97456	0.549	0.532635	0.00334345	0.0334533	2061	206.84
Chongqing	2015	51196.3	27239	14.3	0.14316	12351.8	0.536616	1.75977	0.615	0.477039	0.00290572	0.0146457	38914	536.24
Sichuan	2015	36668	26205	54.6	0.0806491	9147.77	0.567594	2.23443	0.483	0.436817	0.00321731	0.0205192	64953	1252.33
Guizhou	2015	28324.1	24580	14.5	0.0553668	10624.3	0.524987	2.62043	0.43	0.448854	0.00558721	0.00247818	14115	772.91
Yunnan	2015	29206.9	26373	19.5	0.0521767	10106.9	0.605404	2.60644	0.429	0.451369	0.00356556	0.0221364	11658	767.46
Tibet	2015	31102.7	25457	1.8	0.0345455	41862.4	0.548485	10.0741	0.288	0.537963	0.0052709	0.000318755	198	167.27
Shaanxi	2015	46858.7	26420	22.3	0.0904056	11378.2	0.547842	2.12435	0.547	0.4074	0.00317836	0.0160807	33350	758.07
Gansu	2015	26913.7	23767	9.5	0.0645264	11725.4	0.533492	3.97697	0.442	0.492092	0.00439596	0.00104837	6912	498.33
Qinghai	2015	41889.9	24542	4.4	0.0694974	26259.3	0.557036	5.67199	0.516	0.414063	0.00464202	0.00170342	1217	163.19
Ningxia	2015	42569.7	25186	4.9	0.111988	16644.6	0.501462	3.04857	0.57	0.444544	0.00592423	0.0045007	1865	142.51
Xinjiang	2015	39097.7	26275	10.3	0.123648	15953.3	0.541719	2.85898	0.488	0.447122	0.00446551	0.00302824	8761	647.93
Beijing	2016	116944	57275	8	0.507973	29188	0.555854	1.26086	0.867	0.802322	0.0111332	0.0320029	100578	887.37
Tianjin	2016	123946	37110	25.8	0.209633	25637.1	0.625378	1.35834	0.833	0.564361	0.00699901	0.0584552	39734	502.49
Hebei	2016	43485.4	28249	39.7	0.0699525	8202.75	0.524881	2.12274	0.539	0.415358	0.00228185	0.0171548	31826	1134.9
Shanxi	2016	37138.3	27352	26.1	0.118156	9757.71	0.521343	2.20222	0.573	0.554514	0.00264819	0.0129684	10062	606.97
Inner Mongolia	2016	74417.5	32975	26.7	0.0989737	18525.1	0.544335	2.23797	0.634	0.437833	0.00178618	0.0191077	5846	554.97
Liaoning	2016	51414.1	32876	47.3	0.153779	10578.9	0.531823	2.0802	0.689	0.515456	0.00276937	0.0097685	25104	633.96
Jilin	2016	57564.5	26530	25.7	0.102065	13970	0.532914	2.83759	0.587	0.424539	0.0027753	0.0144892	9995	499.7
Heilongjiang	2016	44429.9	25736	39.6	0.0904418	12207.2	0.51285	3.68104	0.611	0.540419	0.00291952	0.0324902	18046	558.87
Shanghai	2016	114222	57692	24.3	0.383989	28046	0.553401	1.08005	0.89	0.697794	0.0121266	0.0120348	64230	840.97
Jiangsu	2016	92337.8	40152	35.2	0.183522	11910.2	0.578716	1.22912	0.689	0.499967	0.00492348	0.00465004	231033	1842.94
Zhejiang	2016	77818.4	47237	33.9	0.216897	11485.9	0.58498	1.31541	0.677	0.50986	0.0056938	0.0247079	221456	1300.03
Anhui	2016	40456.9	29156	30.4	0.0743411	9154.57	0.722957	2.06636	0.526	0.410459	0.0106319	0.0372848	60983	910.87
Fujian	2016	71739.5	36014	16.3	0.143302	10645.9	0.559761	1.61042	0.644	0.428797	0.00278648	0.0183831	67142	789.11
Jiangxi	2016	41145.5	28673	31.3	0.0628559	10270	0.518683	2.14616	0.54	0.419749	0.00449322	0.0377132	31472	848.88
Shandong	2016	68208.7	34012	45.8	0.122621	8778.91	0.574351	1.49402	0.591	0.466769	0.002455	0.019019	98093	1825.99
Henan	2016	41390.7	27233	43.6	0.0805993	7622.97	0.51667	2.36366	0.488	0.417816	0.00237449	0.0280435	49145	1343.76
Hubei	2016	55506.2	29386	32.9	0.0920816	10914.2	0.575191	2.07055	0.586	0.439354	0.00581992	0.0201718	41822	1047.37
Hunan	2016	47624.7	31284	44.9	0.0811321	9568.54	0.59176	2.34968	0.527	0.463746	0.00226424	0.0276687	34050	1032.37
Guangdong	2016	67899.7	37684	38	0.253619	11291.6	0.562899	1.29409	0.701	0.520078	0.00918893	0.0188761	259032	2318.47
Guangxi	2016	37713.9	28324	18.1	0.0584105	9144.95	0.53181	2.85407	0.492	0.395639	0.00246757	0.00366167	14858	854.55
Hainan	2016	42353.2	28453	5.1	0.177847	14383.3	0.536196	2.15915	0.567	0.54251	0.00387102	0.034612	1939	214.24
Chongqing	2016	57043.7	29610	15.7	0.143762	12867.6	0.533222	1.79622	0.633	0.481293	0.00290971	0.0102838	42738	575.18
Sichuan	2016	39915.8	28335	56.3	0.0850806	9706.57	0.564416	2.36331	0.5	0.47234	0.00306942	0.0159889	62445	1301.85
Guizhou	2016	31337.8	26743	14.8	0.0580362	11342.1	0.494678	2.72994	0.456	0.446729	0.00588449	0.00467882	10425	843.54
Yunnan	2016	31619.5	28611	20.1	0.0537096	10730.9	0.610434	2.76935	0.446	0.466794	0.0031687	0.0219735	12032	871.14
Tibet	2016	33865	27802	1.8	0.0447059	46705.3	0.544118	10.18	0.315	0.526711	0.00417749	0.000297233	245	169.64
Shaanxi	2016	50076.4	28440	22.7	0.0909138	11330.3	0.544915	2.39334	0.564	0.423464	0.00319646	0.0174788	48455	777.53
Gansu	2016	28572.9	25693	9.8	0.0651984	12500.1	0.532143	4.00273	0.461	0.51406	0.00364287	0.00111424	7975	548.95
Qinghai	2016	44200.9	26757	4.6	0.0701031	26199.3	0.557182	6.39302	0.536	0.428114	0.00423714	0.000439743	1357	171.36
Ningxia	2016	45591.2	27153	5.1	0.137554	18050.9	0.493525	3.23619	0.587	0.454003	0.00576282	0.00605697	2677	152.57
Xinjiang	2016	39743.4	28463	9.7	0.123023	17043.9	0.543657	3.18584	0.504	0.451177	0.00466128	0.00276402	7116	664.52
Beijing	2017	127689	62406	8.1	0.533683	31105.4	0.568277	1.25664	0.869	0.805562	0.0129131	0.0549694	106948	964.62
Tianjin	2017	131555	40278	26	0.22078	23280.4	0.634631	1.42079	0.835	0.581515	0.0062531	0.0575249	41675	434.59
Hebei	2017	45912.2	30548	39.9	0.0714941	8960.97	0.512215	2.05304	0.557	0.442145	0.00203079	0.0187069	35348	1276.55
Shanxi	2017	44240.5	29132	26.5	0.119829	10702.1	0.516239	2.01201	0.586	0.51714	0.003236	0.00788016	11311	620.67
Inner Mongolia	2017	66157.9	35670	27.1	0.101562	18618.7	0.541307	2.65964	0.646	0.499916	0.0020918	0.0142736	6271	561.85
Liaoning	2017	54288.6	34993	42.7	0.157676	11315.9	0.529847	2.03923	0.695	0.525739	0.00245117	0.0166051	26495	648.06
Jilin	2017	59162.8	28319	26.3	0.104394	14749.5	0.530087	3.07679	0.597	0.458406	0.00313426	0.0149973	11090	508.09
Heilongjiang	2017	46786.3	27446	39.7	0.0927037	13654.3	0.499853	3.73284	0.619	0.558197	0.00294982	0.0320039	18221	573.11
Shanghai	2017	124221	62596	22.1	0.390024	30606.7	0.55663	1.1363	0.891	0.691788	0.0127281	0.0120279	72806	874.1
Jiangsu	2017	101947	43622	34.7	0.187938	12609.6	0.578511	1.29976	0.702	0.502735	0.00498441	0.00461187	227187	1979.57
Zhejiang	2017	83903.2	51261	33.8	0.223809	12204.7	0.585575	1.29735	0.689	0.533189	0.00586267	0.0230657	213805	1430.15
Anhui	2017	44606.2	31640	29	0.0779924	10242.4	0.722784	2.20584	0.543	0.429249	0.00963839	0.0361602	58213	1014.91
Fujian	2017	79168.7	39001	17.1	0.150627	11523.1	0.550062	1.66753	0.658	0.454062	0.00308992	0.0171111	68304	842.21
Jiangxi	2017	44350.1	31198	32.3	0.0634671	11331.1	0.513633	2.27474	0.557	0.427019	0.00600261	0.0382968	33029	940.57
Shandong	2017	72395.2	36789	45.7	0.126413	9227.95	0.567427	1.51811	0.608	0.47992	0.00269529	0.0191343	100522	1890
Henan	2017	45327.9	29558	40.7	0.0819615	8358.45	0.511649	2.41121	0.506	0.433374	0.0030961	0.0259443	55407	1493.11
Hubei	2017	60091.6	31889	37.1	0.0950711	11519.7	0.572324	2.09378	0.599	0.465284	0.00660323	0.0199352	46369	1101.35
Hunan	2017	51112.6	33948	44.5	0.0849842	10356.4	0.575489	2.49088	0.546	0.494325	0.00269652	0.0288906	37916	1115.33
Guangdong	2017	73886.2	40975	37.1	0.26058	12385.7	0.564863	1.32836	0.707	0.536042	0.00918441	0.0168754	332652	2575.52
Guangxi	2017	37748.6	30502	14.7	0.0615651	10003.2	0.522926	3.03911	0.506	0.442369	0.00324133	0.00312233	15270	920.2
Hainan	2017	45910.9	30817	5.5	0.172942	14855.7	0.541019	2.14204	0.58	0.56097	0.00279437	0.0346178	2133	220.87
Chongqing	2017	61783.5	32193	14.3	0.148314	13792.2	0.527777	1.9252	0.65	0.492364	0.00305332	0.00760574	34780	626.3
Sichuan	2017	44613.6	30727	55.8	0.0937025	10489.5	0.563035	2.43007	0.518	0.497286	0.00288181	0.0144304	64006	1389.2
Guizhou	2017	35605.7	29080	14.9	0.0619774	12128.6	0.49461	2.8581	0.478	0.449043	0.00647818	0.00223391	12559	901.96
Yunnan	2017	34895.2	30996	19.8	0.055359	12173.4	0.603239	3.02887	0.463	0.478312	0.00326202	0.0214227	14230	998.33
Tibet	2017	37562.2	30671	1.9	0.043553	48193.1	0.535817	9.05096	0.332	0.514562	0.00647637	0.000260086	420	227.2
Shaanxi	2017	56093.3	30810	23.4	0.0913166	12380.1	0.540727	2.40854	0.581	0.423515	0.00362303	0.0185334	34554	828.25
Gansu	2017	29579.3	27763	9.6	0.0655829	13102.5	0.530135	4.0509	0.481	0.541342	0.00346251	0.000400871	9672	567.35
Qinghai	2017	44792.3	29169	4.7	0.0708191	26116.7	0.557969	6.21625	0.555	0.46632	0.00454887	0.000501931	1580	187.51
Ningxia	2017	48844.8	29472	5.1	0.125532	19472.1	0.487943	3.28739	0.61	0.468228	0.00741965	0.00656973	4244	170.65
Xinjiang	2017	43878.9	30775	10	0.125323	18698.5	0.53871	3.16207	0.519	0.459405	0.00393403	0.0011866	8094	722.59
Beijing	2018	138321	67990	7.9	0.566013	34085	0.56469	1.29131	0.871	0.809817	0.0140459	0.0346019	123496	1025.51
Tianjin	2018	136006	42976	25.8	0.233839	22437.9	0.648272	1.47332	0.839	0.586248	0.00567156	0.0240226	54680	448.19
Hebei	2018	48492.1	32977	38	0.0735255	10404.3	0.503501	2.19878	0.573	0.461874	0.00213939	0.0184933	51894	1385.59
Shanxi	2018	48024.3	31035	24.6	0.123101	12232.8	0.510851	1.8685	0.599	0.534441	0.00351288	0.00979338	15060	668.03
Inner Mongolia	2018	71384.1	38305	27	0.105491	19948.2	0.538398	2.60085	0.655	0.504829	0.00150672	0.01295	9625	576.33
Liaoning	2018	58996.4	37342	44.4	0.158378	12439.3	0.526824	2.04035	0.703	0.523672	0.0029646	0.0137797	35149	653.88
Jilin	2018	60686.9	30172	26.8	0.108494	15256	0.52899	3.05393	0.609	0.497725	0.00272644	0.0151744	13885	513.82
Heilongjiang	2018	49178.3	29191	39.4	0.0955816	14057	0.491434	3.6463	0.635	0.57022	0.00241541	0.0302385	19435	544.38
Shanghai	2018	132040	68034	19.4	0.394828	33743.6	0.555822	1.17492	0.891	0.698992	0.0130469	0.00895513	92460	917.99
Jiangsu	2018	109632	47200	34.4	0.197881	13802.2	0.578605	1.35077	0.712	0.5098	0.00547878	0.00345992	306996	2055.56
Zhejiang	2018	89585.8	55574	34.1	0.235677	13756.6	0.588395	1.30786	0.7	0.546723	0.00675586	0.0212645	284621	1572.47
Anhui	2018	49385.8	34393	28.1	0.0831962	10816.6	0.721741	2.15574	0.556	0.450788	0.00982477	0.0330795	79747	1113.26
Fujian	2018	87241.8	42121	17.3	0.138962	11775.6	0.541423	1.60693	0.67	0.452236	0.00321891	0.00761972	102622	925.06
Jiangxi	2018	48714.3	33819	35.1	0.0638156	12558.2	0.508531	2.38833	0.573	0.448367	0.00669054	0.0366217	52819	1054.41
Shandong	2018	75885.4	39549	46.5	0.130843	10023.8	0.557805	1.55749	0.615	0.495326	0.00304356	0.0203702	132382	2006.5
Henan	2018	48718.4	31874	48.6	0.0831204	9344.82	0.506083	2.44761	0.522	0.452216	0.00323936	0.0237235	82318	1664.67
Hubei	2018	66531.3	34455	36.1	0.0998479	12266.8	0.570728	2.19477	0.61	0.475787	0.00682026	0.018804	64106	1065.64
Hunan	2018	54899.4	36698	40.4	0.0880482	11273	0.563463	2.61448	0.561	0.518552	0.00356725	0.0294923	48957	1186.72
Guangdong	2018	78780.2	44341	36.6	0.272247	12738.3	0.563654	1.29937	0.718	0.542274	0.0106367	0.0147706	478082	2792.9
Guangxi	2018	41141.1	32436	16.7	0.0653932	10735.3	0.51789	3.15843	0.518	0.454991	0.0031657	0.00170561	20551	933.22
Hainan	2018	49206.2	33349	5.5	0.176578	17223	0.545316	2.24707	0.592	0.56625	0.00311255	0.0100326	3292	248.98
Chongqing	2018	64379.4	34889	13.1	0.154853	14356.5	0.525839	2.00436	0.666	0.523304	0.00336833	0.00996282	45688	680.99
Sichuan	2018	48886.1	33216	53.3	0.105168	11666.3	0.563634	2.4821	0.535	0.514496	0.00363611	0.0138261	87372	1461.78
Guizhou	2018	38740.1	31592	15.1	0.0673208	13159.8	0.493459	2.91263	0.495	0.46543	0.00694832	0.00262249	19456	985.95
Yunnan	2018	38020.7	33488	20.9	0.0580693	12917.4	0.600043	3.04612	0.474	0.471157	0.00307251	0.0154445	20340	1077.43
Tibet	2018	41741	33797	2.1	0.05	55668.9	0.528249	8.55516	0.339	0.486597	0.00549529	0.000220749	755	232.15
Shaanxi	2018	62168.2	33319	24.1	0.0947342	13488.8	0.537268	2.36385	0.597	0.427634	0.00356899	0.0189273	41479	871.44
Gansu	2018	32787.6	29957	10	0.0669185	14998.9	0.53161	4.33067	0.497	0.549365	0.00312149	0.000411624	13958	592.96
Qinghai	2018	48811.4	31515	4.6	0.0720613	28065.2	0.56092	6.03697	0.572	0.471191	0.00446736	0.0001074	2668	199.1
Ningxia	2018	52185.6	31895	5.4	0.129577	19986.8	0.485915	3.25085	0.621	0.479078	0.00918174	0.00404241	5658	170.47
Xinjiang	2018	48409	32764	9.5	0.130476	19890.7	0.528175	3.27307	0.54	0.457741	0.00346338	0.00106038	9658	812.88
Beijing	2019	161513	73849	7.4	0.591233	33827.4	0.581279	1.27352	0.874	0.835212	0.0122534	0.027662	131716	1137.18
Tianjin	2019	101836	46119	26.1	0.242238	25673	0.647336	1.47515	0.843	0.63455	0.00779409	0.0232229	57799	467.63
Hebei	2019	47139.1	35738	36	0.0744058	11157.6	0.497113	2.22227	0.588	0.512436	0.00258371	0.0194222	57809	1537.09
Shanxi	2019	48689.4	33262	21.3	0.126937	13470.9	0.50386	2.0065	0.613	0.513833	0.00338997	0.0055274	16598	696.28
Inner Mongolia	2019	71273.4	40782	28.1	0.110725	21121.8	0.526708	2.47654	0.665	0.495596	0.00165519	0.00826037	11059	609.97
Liaoning	2019	58240.5	39777	45.6	0.156231	13432.5	0.523357	2.166	0.712	0.529937	0.00297196	0.00922265	40037	702.38
Jilin	2019	47903.7	32299	23.9	0.111765	16067.9	0.525327	3.52157	0.616	0.537629	0.00334106	0.0161062	15579	500.53
Heilongjiang	2019	41820.8	30945	34.7	0.0995392	15396.5	0.476498	3.96874	0.646	0.500638	0.00309711	0.00276687	19989	555.13
Shanghai	2019	153790	73615	19.3	0.396977	32967.7	0.554696	1.14154	0.892	0.72735	0.0102093	0.00580634	100587	995.7
Jiangsu	2019	117643	51056	35.1	0.211855	14846.6	0.578959	1.42843	0.725	0.512536	0.00574156	0.00223572	314395	2213.84
Zhejiang	2019	97806.7	60182	34.4	0.244973	15769.5	0.591529	1.42625	0.716	0.540286	0.00827659	0.0149752	285342	1764.69
Anhui	2019	60922.5	37540	26.8	0.0851609	12134.3	0.719632	2.32262	0.57	0.508175	0.0101835	0.0335826	82524	1222.21
Fujian	2019	102478	45620	16.8	0.147595	12274.4	0.534204	1.6633	0.679	0.453285	0.00314683	0.00751273	98955	968.54
Jiangxi	2019	54821.7	36546	27.5	0.0641497	14142.6	0.504429	2.56767	0.591	0.475012	0.00738847	0.0379754	59140	1148.5
Shandong	2019	70322.1	42329	44.2	0.135167	10627.1	0.550267	1.64551	0.619	0.529639	0.00430239	0.0143654	146481	2156.14
Henan	2019	54801.7	34201	49.4	0.0845672	10265.6	0.498334	2.51465	0.54	0.479513	0.00389003	0.0240498	86247	1810.71
Hubei	2019	77321.3	37601	37.6	0.104522	13447.3	0.569428	2.35209	0.618	0.500141	0.00696687	0.0196003	73940	1147.1
Hunan	2019	59867.7	39842	31.1	0.0913554	12100	0.552181	2.67177	0.575	0.532253	0.0043248	0.0313008	54685	1270.02
Guangdong	2019	86212.7	48118	36.9	0.280151	13850.5	0.560093	1.36693	0.726	0.555148	0.0108552	0.0139695	527390	3210.51
Guangxi	2019	42627.7	34745	19.7	0.0728623	11744.2	0.513448	3.2292	0.53	0.507223	0.00340583	0.00360388	22687	1014.52
Hainan	2019	53356.1	36017	5.6	0.179497	18679.4	0.538804	2.2829	0.594	0.589486	0.00566969	0.0195555	4423	273.5
Chongqing	2019	74045.7	37939	17.5	0.161543	15206	0.523262	2.27065	0.682	0.531968	0.00335638	0.00691227	43872	728.26
Sichuan	2019	55820.6	36154	50.4	0.114178	12391.5	0.564483	2.54203	0.554	0.524355	0.00396754	0.00457053	82066	1578.88
Guizhou	2019	43579.4	34404	15.3	0.0717516	15459.3	0.490644	3.36568	0.515	0.502723	0.00680587	0.00279271	24729	1067.62
Yunnan	2019	49265.5	36238	22.9	0.0613492	14361.7	0.596521	3.26496	0.487	0.526381	0.0025405	0.00949756	22324	1069.85
Tibet	2019	47031	37410	2.1	0.0700831	60602.5	0.526316	9.85517	0.346	0.544233	0.00428785	0.000209116	1020	263.26
Shaanxi	2019	65398.5	36098	23.8	0.108114	14499.3	0.536004	2.49946	0.613	0.458319	0.0027674	0.0206728	44101	951.23
Gansu	2019	34748.1	32323	10.8	0.0689518	15749.7	0.531287	4.64626	0.507	0.551185	0.00337107	0.000649234	14894	636.05
Qinghai	2019	50270.3	33830	3.1	0.0742373	31587.6	0.559661	6.60291	0.588	0.50719	0.00349635	0.00158844	3046	221.37
Ningxia	2019	52280.1	34328	5	0.135844	20059.8	0.478382	3.39556	0.636	0.502558	0.00833938	0.0046235	5555	179.33
Xinjiang	2019	53134.5	34664	8.4	0.137593	20771.7	0.524814	3.36929	0.555	0.516276	0.00300137	0.00167933	8652	863.07
Beijing	2020	164927	75602	29	0.602284	32508.8	0.53175	1.29765	0.8755	0.838682	0.0113831	0.0270667	162824	1138.29
Tianjin	2020	101541	47659	27	0.251694	22720.6	0.466474	1.63867	0.847	0.643968	0.00839053	0.0233171	75434	442.91
Hebei	2020	48508.7	37286	38.5	0.0926447	12088.4	0.491827	2.358	0.601	0.517292	0.00281051	0.0207821	92196	1596.26
Shanxi	2020	50578.6	34793	27.7	0.134499	14644.3	0.497994	2.22544	0.625	0.511548	0.00374407	0.00653802	27296	733.36
Inner Mongolia	2020	72242.3	41353	30	0.115065	21931.6	0.516854	2.56931	0.675	0.487716	0.00186523	0.00728369	17958	642.17
Liaoning	2020	59024.6	40376	50.7	0.159107	14134.4	0.524324	2.26458	0.722	0.534719	0.00289509	0.00690753	60185	741.15
Jilin	2020	51318.5	33396	20.6	0.112839	17203.7	0.525636	3.80377	0.627	0.522454	0.00324417	0.0163071	23951	526.69
Heilongjiang	2020	43199.3	31115	31	0.102838	17185.1	0.464522	4.7283	0.656	0.494704	0.00313757	0.00275403	28475	562.42
Shanghai	2020	155549	76437	19.7	0.396945	32564.8	0.552251	1.14984	0.893	0.73145	0.010496	0.00524956	139780	1000.59
Jiangsu	2020	121174	53102	36.7	0.222602	16139.6	0.577209	1.51027	0.734	0.525276	0.00568921	0.00198954	499167	2406.53
Zhejiang	2020	99896.9	62699	42.1	0.260946	15587.5	0.59632	1.39096	0.722	0.557643	0.00730701	0.0168308	391700	1881.09
Anhui	2020	63358.9	39442	30	0.0924161	12241.8	0.531204	2.32387	0.583	0.512511	0.00956499	0.0331735	119696	1261.86
Fujian	2020	105513	47160	35.7	0.159673	12535.7	0.530161	1.69407	0.688	0.474737	0.0034038	0.00794565	145928	1031.57
Jiangxi	2020	56852.2	38556	29.9	0.0645939	14768.9	0.500996	2.6616	0.604	0.481291	0.00761886	0.0390661	80239	1223.59
Shandong	2020	71942	43726	46.7	0.14423	11051.2	0.542056	1.71245	0.63	0.535397	0.00408347	0.0167211	238778	2283.84
Henan	2020	55323.5	34750	62.2	0.0891158	10434.2	0.491299	2.48814	0.554	0.486717	0.00462352	0.0255069	122809	1882.56
Hubei	2020	75619.6	36706	55.3	0.113368	14696	0.567624	3.36163	0.629	0.513027	0.00662585	0.0166037	110102	1192.02
Hunan	2020	62876.6	41698	31.4	0.0964485	12645.8	0.493604	2.79298	0.588	0.517056	0.00528129	0.0348641	78723	1325.25
Guangdong	2020	87738.4	50257	73.9	0.28544	13807.7	0.557589	1.34873	0.742	0.564647	0.00862876	0.0133667	709725	3510.56
Guangxi	2020	44145.6	35859	22.9	0.0818091	12312.2	0.509663	3.59912	0.542	0.518687	0.00299052	0.00489331	34470	1061.1
Hainan	2020	54667.9	37097	7.9	0.192292	19490.7	0.534555	2.41705	0.603	0.603925	0.00644748	0.0375874	8578	295.84
Chongqing	2020	77914.6	40006	29.6	0.170926	15250.7	0.522284	2.33618	0.695	0.528231	0.00331443	0.00579662	55377	754.97
Sichuan	2020	58056.1	38253	54.4	0.124919	13377.8	0.566838	2.62822	0.567	0.524109	0.00373878	0.0034876	108386	1686.16
Guizhou	2020	46206.7	36096	19.5	0.0772162	14876.9	0.49041	3.21217	0.532	0.509076	0.00634951	0.00169567	34971	1073.34
Yunnan	2020	51931.2	37500	31.9	0.0650995	14769.2	0.59424	3.29478	0.5	0.515272	0.00264825	0.00832963	28943	1162.02
Tibet	2020	51987.4	41156	2.1	0.0729508	60407.7	0.527322	10.0046	0.358	0.501298	0.00472477	0.000186168	1702	273.89
Shaanxi	2020	66199.4	37868	24.5	0.111226	14994.5	0.532238	2.62716	0.627	0.479406	0.00215607	0.0222434	60524	998.58
Gansu	2020	36052.4	33822	12.2	0.07493	16646.9	0.532187	4.76062	0.522	0.550813	0.00355673	0.000681718	20991	662.99
Qinghai	2020	50690.1	35506	3.1	0.0784148	32594.3	0.470489	6.48626	0.6	0.508354	0.00351307	0.000584845	4693	218.14
Ningxia	2020	54376.6	35720	5.6	0.142441	20532	0.477115	3.52937	0.649	0.503394	0.0071189	0.0047495	7710	208.42
Xinjiang	2020	53272.5	34838	9.4	0.143784	21363.6	0.523552	3.74566	0.565	0.512543	0.00298965	0.00108127	12763	908.11
Beijing	2021	183963	81518	37.2	0.620831	32915.1	0.529009	1.21456	0.875	0.816735	0.011161	0.0249309	198778	1147.83
Tianjin	2021	114312	51486	27.5	0.271158	22961	0.466861	1.47242	0.8488	0.612641	0.0066244	0.0221517	97910	479.25
Hebei	2021	54231.1	39791	40.2	0.100349	11880	0.489125	2.12308	0.6114	0.495074	0.00278872	0.018033	120034	1628.81
Shanxi	2021	64914.4	37433	20	0.144971	14501.8	0.492816	1.78045	0.6342	0.446663	0.00369098	0.00485501	37379	778
Inner Mongolia	2021	85475.8	44377	30.5	0.121208	21831.5	0.5075	2.22965	0.6821	0.434567	0.00171978	0.00100637	24362	641.29
Liaoning	2021	65226.1	43051	47.7	0.163372	13902.1	0.517853	2.12584	0.7281	0.516497	0.00284403	0.00748431	80191	703.64
Jilin	2021	55728.4	35646	19.1	0.117053	15565.6	0.517053	3.23156	0.6336	0.522338	0.00290355	0.0149112	29879	486.96
Heilongjiang	2021	47613.4	33646	28.5	0.10544	16335.4	0.4544	3.92524	0.657	0.500087	0.00292489	0.00260155	38884	570.95
Shanghai	2021	173624	82429	66.9	0.410325	33872.5	0.548413	1.0848	0.893	0.732747	0.00978135	0.00489668	179317	1039.47
Jiangsu	2021	136819	57744	49.1	0.231276	17149	0.571781	1.45632	0.7394	0.514474	0.00577145	0.00181851	640917	2563.41
Zhejiang	2021	112409	68487	45.3	0.274235	16841.9	0.595872	1.33306	0.727	0.545707	0.00787042	0.0163022	465468	2039.52
Anhui	2021	70275.2	43009	25.4	0.100867	12417.9	0.525928	2.16999	0.594	0.511774	0.0096857	0.0289842	153475	1315.66
Fujian	2021	116576	51141	38	0.171173	12430.7	0.524719	1.53831	0.697	0.47216	0.00317781	0.00705823	153814	1079.81
Jiangxi	2021	65573.8	41684	29.9	0.0681868	15007.5	0.496347	2.4105	0.6146	0.476109	0.00712195	0.0343706	97372	1249.1
Shandong	2021	81706.9	47066	62.4	0.151691	11517.4	0.538348	1.60797	0.6394	0.528061	0.00448061	0.016708	329838	2411.09
Henan	2021	59584.5	37095	65.3	0.10168	9900.12	0.48973	2.24724	0.5645	0.49136	0.00559118	0.0230868	158038	1938.85
Hubei	2021	85785.4	40278	51.3	0.119846	13608.4	0.563636	2.41636	0.6409	0.527832	0.00628978	0.00982611	155169	1201.93
Hunan	2021	69560.7	44866	27.7	0.103805	12572.5	0.491996	2.56115	0.5971	0.512647	0.00471744	0.0320099	98936	1373.63
Guangdong	2021	98052.4	54854	82.5	0.293685	14385.8	0.557553	1.29365	0.7463	0.555978	0.00790192	0.0110469	872209	3796.69
Guangxi	2021	49118.3	38530	22.7	0.0943022	11527.8	0.505063	3.22559	0.5508	0.506752	0.002875	0.00428727	46804	1094.08
Hainan	2021	63482.4	40213	10.1	0.201569	19327.2	0.533333	2.1401	0.6097	0.614962	0.00625	0.0245334	13632	295.1
Chongqing	2021	86843.1	43503	18.9	0.18627	15053.1	0.519303	2.11558	0.7032	0.530118	0.00332114	0.00517156	76206	794.95
Sichuan	2021	64322.5	41444	66.4	0.134842	13396.7	0.56462	2.34975	0.578	0.525296	0.00507179	0.00402539	146936	1733.04
Guizhou	2021	50847.4	39211	32	0.0833074	14512	0.489616	2.83845	0.5433	0.503962	0.00451027	0.00146197	39267	1129.35
Yunnan	2021	57882.3	40905	30	0.0703198	14145.8	0.591471	2.91199	0.5105	0.504192	0.00227835	0.00779501	41167	1143.3
Tibet	2021	56836.1	46503	1.8	0.0808743	55382.8	0.530055	9.40084	0.3661	0.557062	0.00400923	0.000159069	1929	259.13
Shaanxi	2021	75369.2	40713	27.7	0.118538	15349.6	0.528832	2.18678	0.6363	0.455995	0.0031207	0.0212934	86272	1025
Gansu	2021	41137.8	36187	13.1	0.078755	16195	0.529719	4.02507	0.5333	0.528345	0.00341199	0.000597572	26056	661.92
Qinghai	2021	56340.1	37745	2.8	0.0925926	31220.9	0.46633	5.64095	0.6102	0.496444	0.0036425	6.18811e-05	6591	221.21
Ningxia	2021	62376.6	38291	7	0.149655	19695	0.475862	3.10404	0.6604	0.472392	0.00641267	0.00417992	12885	200.01
Xinjiang	2021	61736.6	37642	8.9	0.149556	20768.3	0.525299	3.32193	0.5726	0.479254	0.0026815	0.000956606	21178	927.96

## Sheet: Carbon productivity
City	Year	GDP (100 million yuan)	CO2 (100 million tons)
Beijing	2013	19800.8	8495.13
Tianjin	2013	14442	11741.5
Hebei	2013	28443	52481.6
Shanxi	2013	12665.2	49814.7
Inner Mongolia	2013	16916.5	48792.6
Liaoning	2013	27213.2	78731
Jilin	2013	13046.4	17601.6
Heilongjiang	2013	14454.9	23533.1
Shanghai	2013	21818.2	51781.3
Jiangsu	2013	59753.4	70010.5
Zhejiang	2013	37756.6	41907.7
Anhui	2013	19229.3	41964.1
Fujian	2013	21868.5	22427.2
Jiangxi	2013	14410.2	23824.7
Shandong	2013	55230.3	73915.1
Henan	2013	32191.3	61018.8
Hubei	2013	24791.8	62745.5
Hunan	2013	24621.7	32140.1
Guangdong	2013	62474.8	51687.8
Guangxi	2013	14449.9	23489.9
Hainan	2013	3177.56	5828.15
Chongqing	2013	12783.3	14170.6
Sichuan	2013	26392.1	37857.7
Guizhou	2013	8086.86	21623.1
Yunnan	2013	11832.3	26073
Tibet	2013	815.67	2459.2
Shaanxi	2013	16205.5	25872.6
Gansu	2013	6330.69	19238.4
Qinghai	2013	2122.06	5691.54
Ningxia	2013	2577.57	12522.2
Xinjiang	2013	8443.84	18327.1
Beijing	2014	21330.8	8454.65
Tianjin	2014	15726.9	11764.7
Hebei	2014	29421.2	55542.3
Shanxi	2014	12761.5	48545.1
Inner Mongolia	2014	17770.2	48782.7
Liaoning	2014	28626.6	83174.2
Jilin	2014	13803.1	17801.8
Heilongjiang	2014	15039.4	23518.1
Shanghai	2014	23567.7	55464.5
Jiangsu	2014	65088.3	71160
Zhejiang	2014	40173	42413
Anhui	2014	20848.8	42281
Fujian	2014	24055.8	22512.1
Jiangxi	2014	15714.6	23743.3
Shandong	2014	59426.6	71949.6
Henan	2014	34938.2	60984
Hubei	2014	27379.2	65303.3
Hunan	2014	27037.3	31819.3
Guangdong	2014	67809.9	51840.8
Guangxi	2014	15672.9	23579.8
Hainan	2014	3500.72	5886.86
Chongqing	2014	14262.6	14305.2
Sichuan	2014	28536.7	37863.6
Guizhou	2014	9266.39	20079.6
Yunnan	2014	12814.6	27249.8
Tibet	2014	920.83	2402.28
Shaanxi	2014	17689.9	25613.7
Gansu	2014	6836.82	19266.2
Qinghai	2014	2303.32	5732.71
Ningxia	2014	2752.1	12522.9
Xinjiang	2014	9273.46	18610.7
Beijing	2015	23014.6	8663.56
Tianjin	2015	16538.2	11755.4
Hebei	2015	29806.1	55048.4
Shanxi	2015	12766.5	47985.8
Inner Mongolia	2015	17831.5	47994.2
Liaoning	2015	28669	80186.3
Jilin	2015	14063.1	17685.1
Heilongjiang	2015	15083.7	23346.1
Shanghai	2015	25123.5	53532.7
Jiangsu	2015	70116.4	70296.1
Zhejiang	2015	42886.5	42194.6
Anhui	2015	22005.6	41758.3
Fujian	2015	25979.8	22501.5
Jiangxi	2015	16723.8	23521.9
Shandong	2015	63002.3	70921.7
Henan	2015	37002.2	60413.9
Hubei	2015	29550.2	63761.2
Hunan	2015	28902.2	31611.3
Guangdong	2015	72812.6	51998.4
Guangxi	2015	16803.1	23481.5
Hainan	2015	3702.76	5824.68
Chongqing	2015	15717.3	14216.7
Sichuan	2015	30053.1	37699.5
Guizhou	2015	10502.6	19945.8
Yunnan	2015	13619.2	27259.8
Tibet	2015	1026.39	2471.3
Shaanxi	2015	18021.9	25536
Gansu	2015	6790.32	19425.3
Qinghai	2015	2417.05	6011.05
Ningxia	2015	2911.77	12295.2
Xinjiang	2015	9324.8	19031.7
Beijing	2016	25669.1	8723.09
Tianjin	2016	17885.4	11874.1
Hebei	2016	32070.5	52657
Shanxi	2016	13050.4	48724.9
Inner Mongolia	2016	18128.1	48932.9
Liaoning	2016	22246.9	78078.8
Jilin	2016	14776.8	17789.6
Heilongjiang	2016	15386.1	23397.5
Shanghai	2016	28178.7	51479.3
Jiangsu	2016	77388.3	70693.5
Zhejiang	2016	47251.4	42548.4
Anhui	2016	24407.6	42071.6
Fujian	2016	28810.6	22997
Jiangxi	2016	18499	23775.5
Shandong	2016	68024.5	73801.6
Henan	2016	40471.8	60866.2
Hubei	2016	32665.4	62107.4
Hunan	2016	31551.4	31636.2
Guangdong	2016	80854.9	52741.6
Guangxi	2016	18317.6	23714.6
Hainan	2016	4053.2	5810.69
Chongqing	2016	17740.6	14255.7
Sichuan	2016	32934.5	37473.5
Guizhou	2016	11776.7	21524.3
Yunnan	2016	14788.4	25951.9
Tibet	2016	1151.41	2458.22
Shaanxi	2016	19399.6	25801.6
Gansu	2016	7200.37	19415.8
Qinghai	2016	2572.49	6106.18
Ningxia	2016	3168.59	12625.2
Xinjiang	2016	9649.7	19345
Beijing	2017	28014.9	8835.97
Tianjin	2017	18549.2	12257.9
Hebei	2017	34016.3	53645.8
Shanxi	2017	15528.4	50445
Inner Mongolia	2017	16096.2	51240.6
Liaoning	2017	23409.2	79336.1
Jilin	2017	14944.5	18374.5
Heilongjiang	2017	15902.7	24069.6
Shanghai	2017	30633	52060.3
Jiangsu	2017	85869.8	72415.6
Zhejiang	2017	51768.3	43940.9
Anhui	2017	27018	42963.7
Fujian	2017	32182.1	23447.1
Jiangxi	2017	20006.3	24175.1
Shandong	2017	72634.1	75316.2
Henan	2017	44552.8	62031.8
Hubei	2017	35478.1	62687.3
Hunan	2017	33903	32117.3
Guangdong	2017	89705.2	53749.6
Guangxi	2017	18523.3	23820.1
Hainan	2017	4462.54	5921.01
Chongqing	2017	19424.7	14343.3
Sichuan	2017	36980.2	37624.7
Guizhou	2017	13540.8	22129.8
Yunnan	2017	16376.3	26225.5
Tibet	2017	1310.92	2470.23
Shaanxi	2017	21898.8	26629.7
Gansu	2017	7459.9	19815.1
Qinghai	2017	2624.83	6248.58
Ningxia	2017	3443.56	13308.2
Xinjiang	2017	10882	19712.4
Beijing	2018	30320	9026.99
Tianjin	2018	18809.6	12786.3
Hebei	2018	36010.3	55888.5
Shanxi	2018	16818.1	52743.3
Inner Mongolia	2018	17289.2	53995.3
Liaoning	2018	25315.3	84226.6
Jilin	2018	15074.6	19232.2
Heilongjiang	2018	16361.6	24925
Shanghai	2018	32679.9	55395.3
Jiangsu	2018	92595.4	76439.2
Zhejiang	2018	56197.2	45704
Anhui	2018	30006.8	44772.4
Fujian	2018	35804	24424.8
Jiangxi	2018	21984.8	24886.1
Shandong	2018	76469.7	77968.6
Henan	2018	48055.9	64147.3
Hubei	2018	39366.6	65729.6
Hunan	2018	36425.8	32775.8
Guangdong	2018	97277.8	55511
Guangxi	2018	20352.5	24287.9
Hainan	2018	4832.05	6089.69
Chongqing	2018	20363.2	14736.1
Sichuan	2018	40678.1	38665.1
Guizhou	2018	14806.5	22965.8
Yunnan	2018	17881.1	26908.7
Tibet	2018	1477.63	2478.88
Shaanxi	2018	24438.3	27543.6
Gansu	2018	8246.07	20501.8
Qinghai	2018	2865.23	6429.51
Ningxia	2018	3705.18	14152.4
Xinjiang	2018	12199.1	20469.6
Beijing	2019	35371.3	9149.88
Tianjin	2019	14104.3	13148.6
Hebei	2019	35104.5	57091.5
Shanxi	2019	17026.7	53892.3
Inner Mongolia	2019	17212.5	55352.9
Liaoning	2019	24909.5	88040.8
Jilin	2019	11726.8	19603.6
Heilongjiang	2019	13612.7	25502.2
Shanghai	2019	38155.3	58149.2
Jiangsu	2019	99631.5	77526.4
Zhejiang	2019	62351.7	46862.8
Anhui	2019	37114	45698.9
Fujian	2019	42395	24783.7
Jiangxi	2019	24757.5	25237.4
Shandong	2019	71067.5	79470.1
Henan	2019	54259.2	65073.2
Hubei	2019	45828.3	68259.2
Hunan	2019	39752.1	33135.2
Guangdong	2019	107671	56367
Guangxi	2019	21237.1	24500.1
Hainan	2019	5308.93	6167.17
Chongqing	2019	23605.8	14890.6
Sichuan	2019	46615.8	39072.8
Guizhou	2019	16769.3	23317.8
Yunnan	2019	23223.8	27256.7
Tibet	2019	1697.82	2474.19
Shaanxi	2019	25793.2	28063
Gansu	2019	8718.3	20822.3
Qinghai	2019	2965.95	6567.84
Ningxia	2019	3748.48	14572
Xinjiang	2019	13597.1	20766.3
Beijing	2020	36102.6	9266.99
Tianjin	2020	14083.7	13316.5
Hebei	2020	36206.9	57966.2
Shanxi	2020	17651.9	54540.8
Inner Mongolia	2020	17359.8	55927.2
Liaoning	2020	25115	89376.2
Jilin	2020	12311.3	19823.9
Heilongjiang	2020	13698.5	25791.8
Shanghai	2020	38700.6	59106.5
Jiangsu	2020	102719	78667.8
Zhejiang	2020	64613.3	47498.4
Anhui	2020	38680.6	46322.8
Fujian	2020	43903.9	25189.8
Jiangxi	2020	25691.5	25542
Shandong	2020	73129	80607.5
Henan	2020	54997.1	66056.1
Hubei	2020	43443.5	69400.9
Hunan	2020	41781.5	33591.6
Guangdong	2020	110761	57313.2
Guangxi	2020	22156.7	24895.9
Hainan	2020	5532.39	6239.5
Chongqing	2020	25002.8	15101.3
Sichuan	2020	48598.8	39694.9
Guizhou	2020	17826.6	23607
Yunnan	2020	24521.9	27685
Tibet	2020	1902.74	2470.09
Shaanxi	2020	26181.9	28414.9
Gansu	2020	9016.7	21103.6
Qinghai	2020	3005.92	6755.29
Ningxia	2020	3920.55	14711.1
Xinjiang	2020	13797.6	20982.7
Beijing	2021	40269.6	9782.55
Tianjin	2021	15695	13969.8
Hebei	2021	40391.3	60395.1
Shanxi	2021	22590.2	56633.8
Inner Mongolia	2021	20514.2	58389.3
Liaoning	2021	27584.1	92871.2
Jilin	2021	13235.5	20739
Heilongjiang	2021	14879.2	27024
Shanghai	2021	43214.9	61447.1
Jiangsu	2021	116364	82332
Zhejiang	2021	73515.8	49748.3
Anhui	2021	42959.2	48275.4
Fujian	2021	48810.4	26406.6
Jiangxi	2021	29619.7	26644.6
Shandong	2021	83095.9	84007.3
Henan	2021	58887.4	68977.4
Hubei	2021	50012.9	71986.6
Hunan	2021	46063.1	35062.2
Guangdong	2021	124370	60188.4
Guangxi	2021	24740.9	25854
Hainan	2021	6475.2	6506.66
Chongqing	2021	27894	15736.7
Sichuan	2021	53850.8	41548.5
Guizhou	2021	19586.4	24619.8
Yunnan	2021	27146.8	28847.5
Tibet	2021	2080.2	2580.64
Shaanxi	2021	29801	29699.4
Gansu	2021	10243.3	22049.8
Qinghai	2021	3346.6	6953.35
Ningxia	2021	4522.3	15392.7
Xinjiang	2021	15983.6	21977.3
