# Supplementary material for: Unveiling the dynamic coupling and driving mechanisms among digital infrastructure, economic resilience and carbon productivity
Source: PLoS One. 2025 Oct 27;20(10):e0333309. doi: 10.1371/journal.pone.0333309 (PMC12558543; doi:10.1371/journal.pone.0333309)
Supplement: S2 Dataset — (XLSX) [file pone.0333309.s002.xlsx]

## Sheet: Carbon productivity
City	2013	2014	2015	2016	2017	2018	2019	2020	2021
Beijing	0.547957	0.596595	0.630394	0.702844	0.760536	0.808194	0.936531	0.944141	1
Tianjin	0.269272	0.296306	0.314045	0.339206	0.340978	0.330302	0.229446	0.225632	0.24231
Hebei	0.0950909	0.0919889	0.0949624	0.112074	0.118414	0.121005	0.113551	0.116017	0.127197
Shanxi	0.0222546	0.0244399	0.0252418	0.0256953	0.0358192	0.0386136	0.0378722	0.0398235	0.0588698
Inner Mongolia	0.0456602	0.0501081	0.0519466	0.0516766	0.0374143	0.0389506	0.0366118	0.0364701	0.046833
Liaoning	0.0453933	0.0450207	0.0484013	0.0300218	0.0325876	0.0339796	0.029516	0.0290279	0.0330814
Jilin	0.145531	0.154182	0.159199	0.168172	0.16379	0.15632	0.109328	0.115109	0.119453
Heilongjiang	0.113388	0.119779	0.121452	0.124365	0.125149	0.12407	0.0930212	0.0923462	0.0972762
Shanghai	0.0645581	0.0654601	0.0766992	0.0964624	0.106851	0.107237	0.124002	0.123647	0.135931
Jiangsu	0.173957	0.189446	0.210399	0.235021	0.25808	0.264553	0.283229	0.288444	0.315689
Zhejiang	0.18597	0.197676	0.215198	0.239028	0.256142	0.269168	0.294719	0.302265	0.331993
Anhui	0.073895	0.0827215	0.0912974	0.104757	0.117089	0.127558	0.163489	0.169282	0.183168
Fujian	0.20474	0.228406	0.250179	0.275044	0.305358	0.328989	0.39094	0.399122	0.425828
Jiangxi	0.11101	0.125443	0.137881	0.154863	0.167392	0.181532	0.206233	0.212528	0.239314
Shandong	0.147052	0.166984	0.182778	0.191229	0.202031	0.206179	0.18428	0.187559	0.2083
Henan	0.0914462	0.102926	0.112943	0.126221	0.139714	0.147542	0.168976	0.168663	0.174015
Hubei	0.0579166	0.0640292	0.0752158	0.0910377	0.101165	0.10951	0.127856	0.11636	0.133771
Hunan	0.151827	0.173	0.189351	0.210367	0.225121	0.239238	0.2616	0.272767	0.290475
Guangdong	0.263879	0.289028	0.31238	0.345989	0.380394	0.401522	0.441463	0.447128	0.480997
Guangxi	0.11362	0.126157	0.139047	0.153433	0.154752	0.170028	0.177331	0.183193	0.200147
Hainan	0.0959134	0.108434	0.118822	0.134477	0.148689	0.158765	0.175816	0.182357	0.209823
Chongqing	0.186262	0.210292	0.237768	0.272931	0.300733	0.307715	0.359213	0.377034	0.406621
Sichuan	0.134375	0.148686	0.1597	0.180383	0.20671	0.224227	0.259918	0.267831	0.286005
Guizhou	0.0525686	0.0747174	0.0911912	0.0964013	0.112792	0.121104	0.139951	0.149058	0.15929
Yunnan	0.0727762	0.0769404	0.0843687	0.102148	0.115972	0.126115	0.173589	0.182123	0.196121
Tibet	0.0418576	0.0549291	0.0630322	0.0764666	0.0922373	0.108794	0.131609	0.152899	0.161954
Shaanxi	0.116456	0.132731	0.136553	0.148232	0.166072	0.182506	0.19057	0.191152	0.211913
Gansu	0.0411954	0.0477253	0.0463836	0.0517737	0.0531972	0.0597129	0.0638869	0.0660536	0.0754946
Qinghai	0.0522782	0.0596048	0.0596847	0.0645433	0.0642331	0.0707062	0.0722122	0.0705379	0.0797327
Ningxia	0.01	0.0135254	0.0178434	0.021426	0.0233959	0.0241682	0.0230117	0.0253571	0.0322665
Xinjiang	0.0745267	0.0840348	0.0819271	0.0841698	0.0976416	0.108761	0.123649	0.124358	0.142005
