# Supplementary material for: Unveiling the dynamic coupling and driving mechanisms among digital infrastructure, economic resilience and carbon productivity
Source: PLoS One. 2025 Oct 27;20(10):e0333309. doi: 10.1371/journal.pone.0333309 (PMC12558543; doi:10.1371/journal.pone.0333309)
Supplement: S3 Dataset — (XLSX) [file pone.0333309.s003.xlsx]

## Sheet: Digital infrastructure
City	2013	2014	2015	2016	2017	2018	2019	2020	2021
Beijing	0.188521	0.218424	0.25505	0.280986	0.288727	0.303982	0.341658	0.368271	0.39782
Tianjin	0.0738395	0.0804874	0.0832168	0.0871825	0.0873125	0.0915566	0.0990842	0.108015	0.110812
Hebei	0.13973	0.14796	0.152169	0.194484	0.191712	0.194794	0.210782	0.224778	0.216751
Shanxi	0.0847438	0.087707	0.0868627	0.119927	0.108513	0.113012	0.118631	0.124827	0.12244
Inner Mongolia	0.0757008	0.0786965	0.0840968	0.10346	0.102572	0.105969	0.114353	0.122497	0.12128
Liaoning	0.130055	0.136441	0.145318	0.160315	0.151798	0.147841	0.164172	0.169819	0.165735
Jilin	0.0714156	0.0730913	0.0720312	0.0950802	0.0868752	0.0884708	0.0915176	0.0979487	0.0926411
Heilongjiang	0.0921832	0.116746	0.0940005	0.138054	0.125116	0.107356	0.112239	0.116133	0.111988
Shanghai	0.152288	0.17609	0.187856	0.200724	0.212218	0.217987	0.240242	0.26495	0.289794
Jiangsu	0.293985	0.313626	0.331442	0.378317	0.365268	0.393217	0.441415	0.472147	0.475488
Zhejiang	0.247623	0.26604	0.29313	0.340785	0.337243	0.358433	0.394578	0.423747	0.424574
Anhui	0.105055	0.112672	0.124766	0.168897	0.160519	0.165396	0.182823	0.197626	0.2012
Fujian	0.115956	0.125604	0.139449	0.17861	0.18995	0.201706	0.215265	0.208667	0.215309
Jiangxi	0.0793808	0.0847281	0.0936246	0.13158	0.125963	0.129877	0.142517	0.152174	0.150575
Shandong	0.237905	0.249748	0.259713	0.33619	0.330511	0.349242	0.352497	0.383527	0.41024
Henan	0.146512	0.157432	0.169751	0.224989	0.209334	0.218278	0.237893	0.254618	0.244501
Hubei	0.126616	0.137355	0.148895	0.210912	0.186888	0.184757	0.199673	0.209653	0.210092
Hunan	0.117689	0.126464	0.133901	0.180379	0.172348	0.18189	0.196483	0.209894	0.202925
Guangdong	0.344608	0.372313	0.395144	0.49469	0.514769	0.579388	0.655021	0.701716	0.696667
Guangxi	0.0863447	0.0914671	0.0942828	0.125336	0.115802	0.121211	0.132929	0.1449	0.1372
Hainan	0.0318415	0.0343568	0.0359625	0.0395243	0.0414742	0.0437795	0.0487108	0.0501542	0.0474839
Chongqing	0.0755194	0.0839381	0.0906441	0.0970634	0.100101	0.115066	0.12488	0.134804	0.134719
Sichuan	0.165979	0.185571	0.196555	0.255886	0.230794	0.24551	0.269945	0.296626	0.280492
Guizhou	0.0638248	0.0716022	0.0765905	0.0954323	0.0936505	0.10129	0.114158	0.121789	0.117963
Yunnan	0.0840098	0.0902506	0.0954963	0.123363	0.116245	0.123428	0.137283	0.14939	0.13992
Tibet	0.0923355	0.0967877	0.102752	0.149206	0.137181	0.138274	0.150267	0.159161	0.156349
Shaanxi	0.0605525	0.0627375	0.0665971	0.0893987	0.0786928	0.0825755	0.0874454	0.0923606	0.0870829
Gansu	0.0288168	0.029897	0.0332182	0.0382761	0.0365948	0.0409276	0.043019	0.0462477	0.0463412
Qinghai	0.0304881	0.0321267	0.0327588	0.0385545	0.0390833	0.0408798	0.0411386	0.0436419	0.0430805
Ningxia	0.0616464	0.0691645	0.0719424	0.0780137	0.0772701	0.086004	0.0924696	0.100287	0.0963399
Xinjiang	0.0633573	0.0703795	0.0730854	0.079114	0.0783141	0.0870474	0.0933718	0.101162	0.0970685
