# Supplementary material for: Unveiling the dynamic coupling and driving mechanisms among digital infrastructure, economic resilience and carbon productivity
Source: PLoS One. 2025 Oct 27;20(10):e0333309. doi: 10.1371/journal.pone.0333309 (PMC12558543; doi:10.1371/journal.pone.0333309)
Supplement: S4 Dataset — (XLSX) [file pone.0333309.s004.xlsx]

## Sheet: Economic resilience
City	2013	2014	2015	2016	2017	2018	2019	2020	2021
Beijing	0.331882	0.358039	0.388035	0.39932	0.453348	0.467682	0.476493	0.472303	0.491145
Tianjin	0.288221	0.305533	0.332964	0.291847	0.29266	0.269651	0.282519	0.270188	0.272238
Hebei	0.0885125	0.0915452	0.103182	0.117116	0.125127	0.140612	0.155843	0.175957	0.181786
Shanxi	0.111154	0.110813	0.118669	0.120572	0.121637	0.132894	0.134445	0.147548	0.149969
Inner Mongolia	0.129808	0.132853	0.138456	0.147027	0.153839	0.156964	0.156345	0.161501	0.156948
Liaoning	0.214798	0.208964	0.144294	0.138165	0.148841	0.157462	0.160322	0.166978	0.173765
Jilin	0.105039	0.107944	0.121234	0.133027	0.145363	0.150134	0.16228	0.172013	0.16381
Heilongjiang	0.123817	0.129863	0.144513	0.156864	0.162811	0.160565	0.140023	0.154795	0.149253
Shanghai	0.260706	0.278301	0.297015	0.343196	0.364833	0.38532	0.38242	0.396262	0.411093
Jiangsu	0.216888	0.215837	0.24405	0.247489	0.260157	0.294805	0.312658	0.369571	0.417687
Zhejiang	0.22284	0.229165	0.26147	0.266191	0.276917	0.31362	0.335989	0.365378	0.40259
Anhui	0.153201	0.164875	0.183257	0.217665	0.221546	0.234725	0.256864	0.244854	0.257524
Fujian	0.12999	0.133639	0.154588	0.164157	0.176446	0.18181	0.19339	0.212051	0.220018
Jiangxi	0.106543	0.11716	0.13461	0.147562	0.16741	0.185971	0.207999	0.222063	0.223188
Shandong	0.146968	0.150604	0.169214	0.17686	0.186982	0.206945	0.22097	0.2509	0.283006
Henan	0.108246	0.114342	0.125583	0.134938	0.149349	0.163803	0.180728	0.196692	0.212756
Hubei	0.112888	0.133945	0.152848	0.167054	0.18134	0.194724	0.21397	0.231019	0.230911
Hunan	0.113959	0.122867	0.134987	0.146622	0.161498	0.180763	0.199403	0.214488	0.218493
Guangdong	0.227706	0.2248	0.280877	0.302387	0.333879	0.388964	0.42081	0.454226	0.50082
Guangxi	0.0913497	0.0989263	0.102531	0.104035	0.119262	0.125849	0.140736	0.151698	0.153897
Hainan	0.143515	0.145089	0.149453	0.16287	0.161646	0.152763	0.187345	0.217354	0.210478
Chongqing	0.121769	0.126567	0.137541	0.141526	0.148118	0.165161	0.17549	0.1817	0.195274
Sichuan	0.116528	0.121891	0.139052	0.143166	0.152435	0.174549	0.180024	0.193326	0.215128
Guizhou	0.0894233	0.0994237	0.114881	0.122529	0.134022	0.149065	0.168484	0.168201	0.156945
Yunnan	0.119655	0.122563	0.12819	0.135893	0.148777	0.149884	0.157641	0.162567	0.162793
Tibet	0.221367	0.217158	0.24129	0.24778	0.255456	0.258398	0.287689	0.295999	0.288688
Shaanxi	0.104108	0.111955	0.128346	0.141484	0.149423	0.158908	0.169366	0.177872	0.190884
Gansu	0.0919257	0.100055	0.122153	0.124554	0.129735	0.140225	0.151786	0.16109	0.15508
Qinghai	0.139761	0.151654	0.168301	0.177969	0.184084	0.189945	0.204128	0.196449	0.190861
Ningxia	0.112388	0.115359	0.137062	0.149904	0.167367	0.182467	0.184138	0.183209	0.177552
Xinjiang	0.118171	0.122481	0.137333	0.147263	0.149473	0.155591	0.165635	0.173307	0.17293
