# Supplementary material for: Unveiling the dynamic coupling and driving mechanisms among digital infrastructure, economic resilience and carbon productivity
Source: PLoS One. 2025 Oct 27;20(10):e0333309. doi: 10.1371/journal.pone.0333309 (PMC12558543; doi:10.1371/journal.pone.0333309)
Supplement: S5 Dataset — (XLSX) [file pone.0333309.s005.xlsx]

## Sheet: Coupling coordination degree
City	2013	2014	2015	2016	2017	2018	2019	2020	2021
Beijing	0.569965	0.600001	0.629774	0.654853	0.68078	0.697245	0.730906	0.74001	0.761756
Tianjin	0.423027	0.440306	0.453524	0.452906	0.453622	0.448643	0.431144	0.432938	0.440539
Hebei	0.324892	0.328034	0.337998	0.369687	0.376328	0.38613	0.393809	0.407643	0.413682
Shanxi	0.24373	0.248859	0.252667	0.268124	0.279111	0.288777	0.290744	0.300306	0.320359
Inner Mongolia	0.276688	0.283926	0.290809	0.303793	0.289638	0.294159	0.294663	0.299484	0.310229
Liaoning	0.328996	0.329664	0.317008	0.295439	0.300497	0.304111	0.303197	0.306133	0.313685
Jilin	0.320885	0.326725	0.334078	0.358617	0.356949	0.357176	0.342833	0.353138	0.349186
Heilongjiang	0.330116	0.349289	0.343748	0.373002	0.369605	0.358942	0.336889	0.344103	0.342912
Shanghai	0.369937	0.384035	0.402933	0.433594	0.44972	0.456141	0.474354	0.484791	0.502989
Jiangsu	0.472245	0.483805	0.507172	0.529362	0.539014	0.559474	0.582562	0.60763	0.630292
Zhejiang	0.466163	0.478823	0.50453	0.528065	0.536779	0.558221	0.58252	0.600306	0.619904
Anhui	0.325499	0.339702	0.357494	0.395912	0.401098	0.412856	0.444157	0.44898	0.460132
Fujian	0.381564	0.395616	0.418768	0.44781	0.465954	0.478909	0.503407	0.510309	0.521746
Jiangxi	0.31292	0.328001	0.346733	0.379914	0.390205	0.404565	0.42761	0.439243	0.447608
Shandong	0.415448	0.429539	0.447517	0.4742	0.481653	0.496064	0.492978	0.51216	0.537758
Henan	0.33644	0.350459	0.3661	0.395583	0.404309	0.417229	0.440087	0.451283	0.456518
Hubei	0.306425	0.324981	0.345866	0.384028	0.388315	0.397416	0.419661	0.421851	0.431886
Hunan	0.356018	0.372885	0.388202	0.420947	0.42937	0.445955	0.466068	0.480322	0.48415
Guangdong	0.524023	0.537783	0.57103	0.610463	0.634706	0.670036	0.703946	0.722732	0.742691
Guangxi	0.310503	0.323282	0.332207	0.354973	0.358902	0.370668	0.38619	0.398865	0.402089
Hainan	0.27561	0.28541	0.293455	0.308716	0.31606	0.319404	0.342154	0.354595	0.357767
Chongqing	0.345902	0.361563	0.379013	0.394146	0.4057	0.424457	0.446015	0.458043	0.469401
Sichuan	0.370795	0.387072	0.40426	0.433192	0.440161	0.461083	0.482585	0.498571	0.508353
Guizhou	0.258738	0.284647	0.304834	0.322604	0.335089	0.34969	0.37297	0.38089	0.378687
Yunnan	0.300175	0.307842	0.317934	0.345888	0.355121	0.364185	0.394277	0.405153	0.405826
Tibet	0.308113	0.323892	0.340656	0.376028	0.384521	0.396527	0.422518	0.439463	0.440541
Shaanxi	0.300352	0.312553	0.324482	0.351153	0.353543	0.365773	0.375926	0.382674	0.390071
Gansu	0.218603	0.228614	0.239391	0.250457	0.251417	0.264536	0.273349	0.28098	0.285588
Qinghai	0.24621	0.257336	0.262752	0.276086	0.278053	0.286154	0.290934	0.290801	0.29474
Ningxia	0.202661	0.218196	0.236717	0.251085	0.259102	0.269045	0.270509	0.27843	0.286405
Xinjiang	0.286926	0.299683	0.306083	0.315198	0.32335	0.337315	0.352311	0.360096	0.36549
