# Supplementary material for: Unveiling the dynamic coupling and driving mechanisms among digital infrastructure, economic resilience and carbon productivity
Source: PLoS One. 2025 Oct 27;20(10):e0333309. doi: 10.1371/journal.pone.0333309 (PMC12558543; doi:10.1371/journal.pone.0333309)
Supplement: S6 Dataset — (XLSX) [file pone.0333309.s006.xlsx]

## Sheet: Coupling degree
City	2013	2014	2015	2016	2017	2018	2019	2020	2021
Beijing	0.912222	0.920673	0.934327	0.930123	0.925311	0.923155	0.913369	0.920508	0.921572
Tianjin	0.850351	0.852389	0.845014	0.856782	0.856258	0.873221	0.912619	0.931223	0.931022
Hebei	0.979374	0.973832	0.978345	0.967737	0.976144	0.980014	0.968928	0.964717	0.976536
Shanxi	0.816919	0.833302	0.829912	0.810205	0.878707	0.87929	0.871619	0.866598	0.929394
Inner Mongolia	0.914398	0.924272	0.924264	0.916292	0.856531	0.859897	0.847609	0.839619	0.888223
Liaoning	0.832081	0.835076	0.891927	0.797113	0.812947	0.817754	0.779032	0.768544	0.792295
Jilin	0.959366	0.955346	0.949951	0.973601	0.965178	0.969106	0.971027	0.971562	0.973101
Heilongjiang	0.992536	0.998963	0.984784	0.995491	0.992124	0.986037	0.9861	0.977831	0.983962
Shanghai	0.859719	0.851107	0.867325	0.880742	0.887181	0.878475	0.90407	0.898337	0.906998
Jiangsu	0.976951	0.976761	0.981904	0.976588	0.986536	0.985785	0.981524	0.980075	0.985887
Zhejiang	0.993131	0.992687	0.992014	0.988833	0.993213	0.993211	0.992883	0.990574	0.994552
Anhui	0.956937	0.960929	0.960148	0.957096	0.966917	0.969056	0.981186	0.988537	0.98952
Fujian	0.969131	0.962858	0.966713	0.973766	0.969612	0.965693	0.950803	0.952925	0.948327
Jiangxi	0.989303	0.986018	0.98513	0.997694	0.991352	0.987211	0.985274	0.986434	0.9804
Shandong	0.973427	0.97563	0.982194	0.957854	0.967262	0.968352	0.962172	0.957345	0.962294
Henan	0.980857	0.983359	0.984843	0.96567	0.98395	0.98606	0.988824	0.985478	0.990424
Hubei	0.947101	0.944857	0.952015	0.943347	0.963725	0.968973	0.975711	0.958426	0.973561
Hunan	0.991582	0.987683	0.986606	0.989245	0.98946	0.991257	0.991135	0.992797	0.987796
Guangdong	0.985182	0.979114	0.989706	0.978069	0.983331	0.983188	0.979783	0.977516	0.985872
Guangxi	0.992869	0.99047	0.985777	0.987498	0.991318	0.988245	0.992091	0.994768	0.987344
Hainan	0.840058	0.848882	0.849165	0.848741	0.851833	0.861387	0.852709	0.838503	0.820876
Chongqing	0.935848	0.932	0.924884	0.911115	0.89949	0.919294	0.904796	0.907535	0.897365
Sichuan	0.989408	0.98537	0.989849	0.971577	0.98523	0.989921	0.984191	0.984079	0.991866
Guizhou	0.975805	0.989127	0.98623	0.993183	0.989398	0.987591	0.98752	0.991303	0.990818
Yunnan	0.977842	0.981175	0.98439	0.993114	0.993019	0.99616	0.995411	0.996698	0.990478
Tibet	0.800989	0.853182	0.855222	0.895955	0.91481	0.933198	0.940305	0.952839	0.959204
Shaanxi	0.962707	0.953305	0.952845	0.975762	0.951264	0.946653	0.947653	0.952173	0.931791
Gansu	0.885285	0.882459	0.852143	0.876897	0.863818	0.871599	0.866508	0.866339	0.883594
Qinghai	0.817241	0.816257	0.794325	0.813584	0.80703	0.81468	0.799823	0.816717	0.830847
Ningxia	0.669522	0.721179	0.741049	0.758516	0.751404	0.742058	0.732681	0.753008	0.803778
Xinjiang	0.964557	0.973039	0.961397	0.959758	0.963854	0.971385	0.973119	0.975377	0.972683
