# Supplementary material for: Unveiling the dynamic coupling and driving mechanisms among digital infrastructure, economic resilience and carbon productivity
Source: PLoS One. 2025 Oct 27;20(10):e0333309. doi: 10.1371/journal.pone.0333309 (PMC12558543; doi:10.1371/journal.pone.0333309)
Supplement: S7 Dataset — (XLSX) [file pone.0333309.s007.xlsx]

## Sheet: Sheet1
City	Year	Strategic emerging industries	Population density	Human capital	Environmental regulation intensity	Financial development
Beijing	2013	8.2496	1264.88	0.023142	0.00653762	2.26552
Tianjin	2013	8.35314	1247.79	0.02292	0.00487059	5.39451
Hebei	2013	7.23056	388.279	0.008855	0.00708421	2.41386
Shanxi	2013	6.56216	226.168	0.011051	0.00818873	5.31729
Inner Mongolia	2013	5.84296	20.7523	0.00937	0.0115963	6.10549
Liaoning	2013	7.76743	299.178	0.015483	0.00565314	3.66934
Jilin	2013	7.26634	142.369	0.01703	0.0134526	8.15405
Heilongjiang	2013	6.41477	80.6069	0.013909	0.00976867	6.83892
Shanghai	2013	8.82811	3885.71	0.014818	0.0024319	3.83695
Jiangsu	2013	10.1208	798.441	0.012217	0.00386154	0.351441
Zhejiang	2013	8.38025	567.059	0.010156	0.00262866	0.622035
Anhui	2013	7.51284	428.633	0.009738	0.0052672	1.26286
Fujian	2013	8.17329	320.28	0.011769	0.002604	1.27774
Jiangxi	2013	7.73613	268.024	0.010751	0.00518664	2.20994
Shandong	2013	9.09902	633.68	0.009599	0.00449494	0.719937
Henan	2013	8.36274	573.234	0.009508	0.00353813	1.14254
Hubei	2013	7.80192	311.888	0.014789	0.00432343	1.53122
Hunan	2013	7.84967	311.615	0.009876	0.00546481	1.7007
Guangdong	2013	10.2353	626.111	0.008426	0.00492421	0.39075
Guangxi	2013	7.0266	200.466	0.006991	0.0051597	2.25349
Hainan	2013	4.79909	270.588	0.011195	0.00743926	10.4652
Chongqing	2013	7.87253	365.857	0.013953	0.00879287	2.86716
Sichuan	2013	8.54879	168.446	0.009069	0.00603175	1.63343
Guizhou	2013	5.91889	206.364	0.007082	0.00833302	6.0347
Yunnan	2013	5.67367	121.08	0.007734	0.00820943	4.16733
Tibet	2013	2.4681	2.58143	0.006747	0.02078	73.6455
Shaanxi	2013	7.22548	185.019	0.01807	0.00690143	4.25078
Gansu	2013	4.94805	55.8319	0.011039	0.0116086	2.4982
Qinghai	2013	3.92593	7.9053	0.005833	0.0389774	9.66521
Ningxia	2013	3.45947	100.301	0.010115	0.014147	7.97991
Xinjiang	2013	3.03013	13.7651	0.006622	0.00822034	2.42553
Beijing	2014	8.33125	1292.26	0.004851	0.00930646	0.984636
Tianjin	2014	8.36218	1264.6	0.012356	0.00544424	2.37359
Hebei	2014	7.319	390.144	0.006807	0.00767308	1.11545
Shanxi	2014	6.67658	225.72	0.008257	0.00787618	2.5113
Inner Mongolia	2014	5.8676	20.7016	0.007007	0.011741	2.78968
Liaoning	2014	7.76289	298.698	0.006727	0.00529819	0.651996
Jilin	2014	7.41932	140.982	0.005864	0.0140772	1.51167
Heilongjiang	2014	6.44952	79.3316	0.005963	0.00916702	1.4185
Shanghai	2014	8.86176	3915.87	0.005755	0.00305978	0.770028
Jiangsu	2014	10.1702	807.115	0.008284	0.00366772	0.332657
Zhejiang	2014	8.47479	577.451	0.006422	0.00301448	0.554567
Anhui	2014	7.83716	429.277	0.007929	0.00465193	1.02924
Fujian	2014	8.19638	325.227	0.006863	0.00247774	0.935286
Jiangxi	2014	7.86783	268.263	0.009348	0.00434841	1.5934
Shandong	2014	9.23133	637.711	0.008521	0.00328253	0.585369
Henan	2014	8.57416	577.545	0.007512	0.00346929	0.955147
Hubei	2014	7.98888	312.856	0.00954	0.00367466	1.28471
Hunan	2014	7.94959	312.134	0.007124	0.00531233	1.49475
Guangdong	2014	10.3199	638.278	0.006928	0.00379974	0.605504
Guangxi	2014	7.24015	202.119	0.007252	0.00618202	3.31069
Hainan	2014	4.88053	275.294	0.008105	0.00674978	14.3761
Chongqing	2014	8.14139	369.745	0.008477	0.00721495	3.57017
Sichuan	2014	8.61006	169.069	0.007116	0.00583878	1.83913
Guizhou	2014	6.33912	208.92	0.005085	0.00930329	1.17792
Yunnan	2014	5.74332	121.393	0.004252	0.00775405	0.904114
Tibet	2014	2.76632	2.64658	0.003482	0.0311057	16.2912
Shaanxi	2014	7.40823	186.138	0.01029	0.00646516	0.988967
Gansu	2014	5.09006	55.6998	0.006478	0.0112313	2.76299
Qinghai	2014	4.04655	7.97453	0.003227	0.030703	10.2794
Ningxia	2014	3.62167	102.108	0.005873	0.013986	8.4419
Xinjiang	2014	3.29213	14.006	0.00582	0.00764855	2.45453
Beijing	2015	8.2933	1302.38	0.023111	0.0122385	0.993169
Tianjin	2015	8.3509	1273.45	0.023218	0.00671906	1.083
Hebei	2015	7.44191	391.316	0.009293	0.0107097	0.522437
Shanxi	2015	6.76273	225.144	0.012843	0.00840289	1.40625
Inner Mongolia	2015	5.97635	20.6255	0.009809	0.0135339	1.39673
Liaoning	2015	7.50329	297.327	0.016387	0.00577874	0.963177
Jilin	2015	7.52186	139.434	0.018038	0.0117488	2.02895
Heilongjiang	2015	6.43294	77.5945	0.014564	0.0133037	1.83974
Shanghai	2015	8.88364	3901.59	0.01494	0.00388106	0.836177
Jiangsu	2015	10.2587	810.429	0.012417	0.00432876	0.341134
Zhejiang	2015	8.5732	586.765	0.010165	0.00385886	1.01954
Anhui	2015	8.02748	430.279	0.010373	0.00523809	2.01063
Fujian	2015	8.2845	328.442	0.012344	0.00356345	1.99061
Jiangxi	2015	8.10712	268.563	0.011299	0.00521009	3.57444
Shandong	2015	9.35314	641.482	0.009891	0.00392629	1.21511
Henan	2015	8.80297	580.898	0.010262	0.0047937	1.97584
Hubei	2015	8.20385	314.685	0.014765	0.00480622	2.63126
Hunan	2015	8.0956	312.323	0.010254	0.005221	2.96591
Guangdong	2015	10.4136	648.778	0.008912	0.00431312	1.18102
Guangxi	2015	7.49053	203.856	0.008056	0.00666856	4.35897
Hainan	2015	5.04986	277.941	0.011212	0.00844625	19.2678
Chongqing	2015	8.30127	373.026	0.014443	0.00877342	4.9167
Sichuan	2015	8.55101	170.253	0.009561	0.00558005	3.06364
Guizhou	2015	6.69332	210.682	0.007597	0.00915378	9.86693
Yunnan	2015	5.85793	121.654	0.008277	0.00896257	7.87486
Tibet	2015	2.30259	2.6873	0.007026	0.0544871	129.568
Shaanxi	2015	7.55119	187.062	0.018161	0.00842347	8.63315
Gansu	2015	5.18739	55.5238	0.011527	0.0145426	27.5354
Qinghai	2015	4.60517	7.98837	0.006141	0.0434411	32.4907
Ningxia	2015	4.7185	103.012	0.010904	0.0176359	27.6657
Xinjiang	2015	4.27667	14.3675	0.006787	0.00768355	8.21609
Beijing	2016	8.36846	1306.55	0.023315	0.013438	3.02518
Tianjin	2016	8.23271	1276.99	0.023372	0.00571829	7.86196
Hebei	2016	7.51534	392.914	0.00961	0.00922944	3.71478
Shanxi	2016	6.90475	224.824	0.013497	0.00967153	10.1914
Inner Mongolia	2016	6.00881	20.5917	0.010117	0.011559	10.4147
Liaoning	2016	7.28551	296.573	0.016422	0.00427804	8.12827
Jilin	2016	7.63434	136.98	0.01853	0.0117138	1.88819
Heilongjiang	2016	6.19032	76.1434	0.014841	0.00953678	1.91296
Shanghai	2016	8.85509	3915.87	0.015049	0.00449727	0.874775
Jiangsu	2016	10.3323	816.862	0.012754	0.00368593	0.397856
Zhejiang	2016	8.68016	595.294	0.010058	0.00341558	0.744106
Anhui	2016	8.18535	431.854	0.010587	0.00507988	1.49966
Fujian	2016	8.40425	331.08	0.01243	0.00440232	1.51778
Jiangxi	2016	8.27232	269.222	0.011542	0.00641049	2.83464
Shandong	2016	9.41434	648.44	0.010121	0.00407198	0.998423
Henan	2016	8.90951	585.509	0.010577	0.00486269	0.645066
Hubei	2016	8.34569	316.568	0.014623	0.00436662	0.901007
Hunan	2016	8.20549	312.795	0.010387	0.00553746	1.09208
Guangdong	2016	10.5391	661.556	0.009042	0.00362023	0.459905
Guangxi	2016	7.63916	205.805	0.008708	0.00562774	2.59978
Hainan	2016	5.09375	281.471	0.011249	0.0091218	11.3695
Chongqing	2016	8.49617	377.886	0.014321	0.00755701	2.92076
Sichuan	2016	8.69851	171.396	0.00995	0.00501984	1.80636
Guizhou	2016	6.91572	213.523	0.008027	0.0107773	5.13528
Yunnan	2016	6.13556	122.019	0.008579	0.0091716	0.801008
Tibet	2016	2.30259	2.76873	0.007033	0.0281756	13.3818
Shaanxi	2016	7.78114	188.424	0.017482	0.00665711	0.97455
Gansu	2016	5.27811	55.4577	0.011574	0.0137886	3.16267
Qinghai	2016	4.85981	8.05759	0.006211	0.0325082	11.4695
Ningxia	2016	5.17048	104.669	0.010967	0.0131912	10.9898
Xinjiang	2016	4.49981	14.6265	0.006959	0.00675645	3.70652
Beijing	2017	8.47876	1305.95	0.023485	0.0153412	1.38571
Tianjin	2017	8.07543	1247.79	0.024239	0.00885259	3.76855
Hebei	2017	7.44775	394.726	0.009932	0.0115353	1.56498
Shanxi	2017	7.04534	224.568	0.013914	0.00889722	3.70485
Inner Mongolia	2017	6.00389	20.5664	0.010364	0.00964351	3.96448
Liaoning	2017	7.40367	295.545	0.01629	0.0049108	3.00758
Jilin	2017	7.21561	134.792	0.018956	0.0105402	6.4891
Heilongjiang	2017	6.11589	74.7361	0.015244	0.0156907	6.31937
Shanghai	2017	8.89398	3914.29	0.015254	0.00682339	2.62188
Jiangsu	2017	10.2553	820.955	0.013024	0.00340166	1.11112
Zhejiang	2017	8.80822	604.902	0.009988	0.0036286	2.06928
Anhui	2017	8.24065	433.572	0.010721	0.00669358	0.792265
Fujian	2017	8.54237	335.12	0.012237	0.00356505	0.815052
Jiangxi	2017	8.37413	270.12	0.011761	0.00709522	1.55524
Shandong	2017	9.17222	652.341	0.010334	0.00375864	0.589404
Henan	2017	8.81478	588.563	0.010958	0.00539098	0.949178
Hubei	2017	8.36077	317.59	0.014624	0.00375211	1.31249
Hunan	2017	8.18646	313.173	0.010606	0.00512237	1.68184
Guangdong	2017	10.6515	674.5	0.009108	0.00472707	0.685953
Guangxi	2017	7.47222	207.924	0.00931	0.00478396	3.90342
Hainan	2017	5.32545	285.882	0.011357	0.00794219	4.84614
Chongqing	2017	8.53709	382.017	0.014435	0.0077219	1.25434
Sichuan	2017	8.7747	172.185	0.010437	0.00521698	0.778644
Guizhou	2017	7.00579	216.08	0.008337	0.00921619	2.53802
Yunnan	2017	6.37332	122.437	0.008818	0.00970897	2.1406
Tibet	2017	2.35138	2.84202	0.006938	0.0345738	33.9553
Shaanxi	2017	7.87131	189.883	0.017177	0.0075684	2.43289
Gansu	2017	5.37759	55.5018	0.011599	0.01393	8.16063
Qinghai	2017	4.76217	8.11297	0.0064	0.0247171	27.1948
Ningxia	2017	5.1985	106.175	0.011137	0.0180014	5.66856
Xinjiang	2017	4.89784	14.9398	0.00725	0.00489789	1.8623
Beijing	2018	8.5781	1304.76	0.023764	0.0120658	0.731647
Tianjin	2018	7.88871	1223.89	0.025354	0.00497347	2.06035
Hebei	2018	7.37526	395.631	0.010432	0.0133422	0.980163
Shanxi	2018	7.16858	224.056	0.014361	0.0106711	2.28476
Inner Mongolia	2018	5.99894	20.4734	0.010685	0.0100813	2.62784
Liaoning	2018	7.50934	294.106	0.016141	0.00400715	2.09122
Jilin	2018	6.48158	132.551	0.019604	0.0107333	4.93244
Heilongjiang	2018	6.03548	73.153	0.01587	0.0119947	5.88987
Shanghai	2018	8.93142	3928.57	0.015493	0.00648093	2.35817
Jiangsu	2018	10.172	823.197	0.013275	0.00341163	1.02632
Zhejiang	2018	8.92172	615	0.009959	0.0033576	1.91247
Anhui	2018	8.29305	434.932	0.010944	0.0061545	3.70563
Fujian	2018	8.66371	338.335	0.012317	0.00320618	3.75233
Jiangxi	2018	8.46653	270.24	0.012074	0.00715559	7.39527
Shandong	2018	8.85209	655.202	0.0106	0.00430915	0
Henan	2018	8.71012	590.659	0.011565	0.00718321	0
Hubei	2018	8.37563	318.289	0.014818	0.00502832	0.335087
Hunan	2018	8.16707	313.267	0.010908	0.00525438	0.442364
Guangdong	2018	10.7525	686	0.009178	0.00567721	0.18129
Guangxi	2018	7.2717	209.619	0.009937	0.00404783	1.0516
Hainan	2018	5.51343	288.824	0.011613	0.0124707	4.7297
Chongqing	2018	8.57641	384.326	0.014624	0.00742005	6.72429
Sichuan	2018	8.84549	172.85	0.010975	0.00528879	3.91577
Guizhou	2018	7.08841	217.159	0.008969	0.00875257	12.7453
Yunnan	2018	6.56527	122.698	0.009356	0.00813243	10.6431
Tibet	2018	2.3979	2.88274	0.006975	0.029017	2.99069
Shaanxi	2018	7.95402	191.197	0.017148	0.00735196	0.225191
Gansu	2018	5.46806	55.3477	0.011653	0.0157723	0.820654
Qinghai	2018	4.65396	8.12682	0.00672	0.0231113	2.79754
Ningxia	2018	5.22575	106.928	0.011412	0.0206199	2.40991
Xinjiang	2018	5.18178	15.1807	0.00769	0.00736412	0.688566
Beijing	2019	8.6742	1303.57	0.024083	0.00871235	0.268615
Tianjin	2019	7.90839	1225.66	0.025985	0.0172381	0.710165
Hebei	2019	7.36265	396.75	0.01105	0.0143659	0.303244
Shanxi	2019	7.14992	223.736	0.014751	0.0133331	1.02476
Inner Mongolia	2019	5.89715	20.4142	0.010969	0.00897487	1.19859
Liaoning	2019	7.56476	293.146	0.016292	0.00521941	0.923554
Jilin	2019	6.42487	130.63	0.020157	0.0126181	2.17657
Heilongjiang	2019	6.04025	71.5699	0.016654	0.0155828	1.914
Shanghai	2019	8.91436	3938.1	0.015772	0.00484553	8.48298
Jiangsu	2019	10.0843	825.439	0.013459	0.00377845	0.376102
Zhejiang	2019	9.03408	625	0.009979	0.00431542	0.655769
Anhui	2019	8.30251	436.077	0.01116	0.00847105	1.24963
Fujian	2019	8.7892	341.055	0.012523	0.00424201	0.715835
Jiangxi	2019	8.56274	270.419	0.012578	0.00787601	1.40878
Shandong	2019	8.68457	657.087	0.010902	0.00434502	0.548678
Henan	2019	8.71899	592.874	0.012092	0.00655816	0.810588
Hubei	2019	8.39706	318.827	0.015075	0.00621035	1.08178
Hunan	2019	8.29804	313.503	0.011271	0.00608311	1.38845
Guangdong	2019	10.752	693.833	0.009287	0.00692158	0.578716
Guangxi	2019	7.33694	211.102	0.010492	0.00470121	3.27281
Hainan	2019	5.55296	292.647	0.011934	0.0121895	14.8128
Chongqing	2019	8.66164	387.363	0.014752	0.00732659	0.430274
Sichuan	2019	8.95687	173.473	0.011306	0.00575902	0.26827
Guizhou	2019	7.04839	218.636	0.009645	0.0112426	0.901707
Yunnan	2019	6.74993	122.985	0.009987	0.00883404	0.773389
Tibet	2019	2.77259	2.93974	0.007073	0.0240959	12.3485
Shaanxi	2019	8.079	191.829	0.017577	0.00951724	0.954397
Gansu	2019	5.62762	55.2157	0.011837	0.012218	3.27281
Qinghai	2019	4.8752	8.16835	0.007141	0.0235898	10.9604
Ningxia	2019	5.20401	107.982	0.011766	0.0144164	9.55832
Xinjiang	2019	4.69135	15.4157	0.008237	0.00646167	1.1862
Beijing	2020	8.79073	1302.98	0.024489	0.00659094	0.511038
Tianjin	2020	7.98514	1227.43	0.026548	0.00433467	1.5165
Hebei	2020	7.44542	397.656	0.011717	0.014141	0.652288
Shanxi	2020	7.23634	223.289	0.015111	0.0145933	1.44977
Inner Mongolia	2020	6.04025	20.3128	0.011281	0.00865512	1.65058
Liaoning	2020	7.55799	291.638	0.016735	0.00391581	1.26202
Jilin	2020	6.39192	128.015	0.020874	0.0107319	2.83274
Heilongjiang	2020	5.64897	69.723	0.017664	0.0161566	2.859
Shanghai	2020	8.97626	3949.21	0.016077	0.00466798	0.0276306
Jiangsu	2020	10.2107	826.218	0.013851	0.00327699	0.0157451
Zhejiang	2020	9.22405	634.118	0.010223	0.00341	0.0328415
Anhui	2020	8.50876	437.008	0.01163	0.00501373	0.0800977
Fujian	2020	8.73922	343.034	0.012911	0.00358691	0.0927257
Jiangxi	2020	8.73327	270.599	0.013504	0.00846598	0.176702
Shandong	2020	8.81596	660.923	0.011185	0.00400477	0.0644997
Henan	2020	8.77524	595.269	0.012581	0.00502457	0.0913574
Hubei	2020	8.41804	309.037	0.016258	0.00509668	0.119414
Hunan	2020	8.34189	313.739	0.011765	0.00591152	0.39809
Guangdong	2020	10.8235	701.333	0.009684	0.00465814	0.172504
Guangxi	2020	7.27101	212.669	0.011158	0.00455406	0.998912
Hainan	2020	5.49306	297.647	0.012417	0.0103913	4.35205
Chongqing	2020	8.77524	389.915	0.015216	0.00717652	1.0752
Sichuan	2020	9.15208	173.889	0.011872	0.00544353	0.63385
Guizhou	2020	6.88244	219.205	0.010214	0.00818291	1.92253
Yunnan	2020	7.08423	123.193	0.010576	0.00667747	1.58438
Tibet	2020	2.83321	2.98046	0.00738	0.0257161	23.1533
Shaanxi	2020	8.14032	192.364	0.018261	0.0073168	0.339133
Gansu	2020	5.65948	55.0396	0.012294	0.0126986	1.23342
Qinghai	2020	4.84419	8.20988	0.007162	0.0244235	4.5614
Ningxia	2020	5.4161	108.584	0.012402	0.0125066	4.02558
Xinjiang	2020	5.15906	15.6024	0.009208	0.00598448	1.28307
Beijing	2021	9.24097	1302.98	0.025078	0.00607227	0.471957
Tianjin	2021	8.11343	1215.04	0.027154	0.0030054	1.31832
Hebei	2021	7.67925	396.803	0.012427	0.00870483	0.545666
Shanxi	2021	7.49276	222.649	0.015301	0.00939162	1.0376
Inner Mongolia	2021	6.23245	20.2874	0.011675	0.00679722	0.416811
Liaoning	2021	7.71646	289.856	0.017222	0.0029159	0.40174
Jilin	2021	6.70686	126.734	0.021459	0.00852869	1.04293
Heilongjiang	2021	6.41346	68.7115	0.01838	0.00945875	1.07189
Shanghai	2021	9.0373	3950.79	0.016304	0.00364922	0.405634
Jiangsu	2021	10.3796	828.947	0.014227	0.00286901	0.0565193
Zhejiang	2021	9.50234	641.176	0.0104	0.00274929	0.0903549
Anhui	2021	8.73085	437.581	0.012197	0.00468575	0.154545
Fujian	2021	9.04629	345.177	0.013223	0.00282391	0.137562
Jiangxi	2021	8.99405	270.479	0.014524	0.00769718	0.132336
Shandong	2021	8.98969	661.248	0.011557	0.00321918	0.0556051
Henan	2021	9.14281	591.796	0.013152	0.0036233	0.0886894
Hubei	2021	8.72437	313.609	0.016732	0.00333592	0.113712
Hunan	2021	8.51198	312.653	0.012356	0.00425739	0.141347
Guangdong	2021	10.8952	704.667	0.009986	0.00395728	0.0564348
Guangxi	2021	7.37901	213.432	0.011691	0.0033123	0.294638
Hainan	2021	5.55683	300	0.01233	0.00777202	1.19657
Chongqing	2021	8.96098	390.279	0.015768	0.00583211	0.295053
Sichuan	2021	9.34758	173.909	0.01244	0.00404064	0.191856
Guizhou	2021	6.88038	218.864	0.01051	0.00815783	0.628906
Yunnan	2021	7.30047	122.358	0.01099	0.00501075	0.502583
Tibet	2021	3.21888	2.98046	0.007793	0.0131959	7.30507
Shaanxi	2021	8.31801	192.315	0.018705	0.00585126	0.580232
Gansu	2021	6.11368	54.7975	0.01289	0.00802895	1.83602
Qinghai	2021	5.55683	8.22373	0.007627	0.0213199	6.06351
Ningxia	2021	5.99146	109.187	0.013097	0.0103984	4.87729
Xinjiang	2021	5.03695	15.5964	0.010033	0.00573089	1.56383
